# Supplementary material for: scMoMaT jointly performs single cell mosaic integration and multi-modal bio-marker detection
Source: Nat Commun. 2023 Jan 24;14:384. doi: 10.1038/s41467-023-36066-2 (PMC9873790; doi:10.1038/s41467-023-36066-2)
Supplement: Supplementary file 6 — Source Data [file 41467_2023_36066_MOESM6_ESM.xlsx]

## Sheet: Figure 2c
	method	ARI	NMI	GC	LTA
0	scMoMaT	0.609735	0.76207	0.988414	0.807792
1	scMoMaT	0.721438	0.836769	0.986602	0.897345
2	scMoMaT	0.707994	0.817614	0.988963	0.854142
3	scMoMaT	0.644351	0.778754	0.986424	0.852368
4	scMoMaT	0.557041	0.739917	0.979599	0.80158
5	scMoMaT	0.635863	0.75984	0.989896	0.852604
6	scMoMaT	0.745483	0.834068	0.982849	0.900843
7	scMoMaT	0.751159	0.81165	0.990394	0.896728
8	MultiMap	0.561479	0.707612	0.994031	0.707359
9	MultiMap	0.670534	0.784619	0.994864	0.766962
10	MultiMap	0.640729	0.74216	0.995768	0.769822
11	MultiMap	0.620737	0.740618	0.993054	0.736123
12	MultiMap	0.54467	0.702864	0.991791	0.702078
13	MultiMap	0.689914	0.786066	0.996373	0.764453
14	MultiMap	0.719094	0.790617	0.990108	0.806921
15	MultiMap	0.653659	0.749146	0.988325	0.787198
16	UINMF	0.437803	0.63709	0.860897	0.664646
17	UINMF	0.428241	0.6887	0.722376	0.743953
18	UINMF	0.551646	0.768842	0.89775	0.744675
19	UINMF	0.516572	0.686506	0.808207	0.757047
20	UINMF	0.443549	0.666654	0.761805	0.65379
21	UINMF	0.349703	0.572985	0.725288	0.66142
22	UINMF	0.483991	0.666053	0.746717	0.749927
23	UINMF	0.395307	0.596865	0.753987	0.651209
24	Stabmap	0.471993	0.680665	0.911221	0.763348
25	Stabmap	0.52728	0.730824	0.965841	0.861947
26	Stabmap	0.486416	0.692695	0.871719	0.805621
27	Stabmap	0.503916	0.690167	0.881581	0.772159
28	Stabmap	0.449116	0.678321	0.949783	0.751536
29	Stabmap	0.501128	0.704095	0.929581	0.829994
30	Stabmap	0.430581	0.658454	0.891594	0.836871
31	Stabmap	0.518912	0.693588	0.888976	0.817923

## Sheet: Figure 2d
	method	ARI	NMI	GC	LTA
0	scMoMaT	0.645008	0.786909	0.987409	0.830014
1	scMoMaT	0.749003	0.869	0.989873	0.913569
2	scMoMaT	0.705741	0.825917	0.990238	0.873077
3	scMoMaT	0.700194	0.809078	0.988151	0.869805
4	scMoMaT	0.602219	0.770979	0.98534	0.810067
5	scMoMaT	0.748997	0.842026	0.992344	0.879508
6	scMoMaT	0.82201	0.861199	0.98681	0.918872
7	scMoMaT	0.756641	0.832755	0.989214	0.90441
8	MultiMap	0.581815	0.70458	0.9924	0.709957
9	MultiMap	0.705189	0.793819	0.994284	0.778466
10	MultiMap	0.675945	0.755889	0.995713	0.768047
11	MultiMap	0.619969	0.749196	0.992914	0.744842
12	MultiMap	0.560042	0.707712	0.99215	0.703248
13	MultiMap	0.704127	0.796085	0.995962	0.757871
14	MultiMap	0.747114	0.804523	0.989	0.810701
15	MultiMap	0.678548	0.768809	0.987777	0.796017
16	UINMF	0.438954	0.65783	0.812282	0.655123
17	UINMF	0.421768	0.654023	0.667492	0.744248
18	UINMF	0.508339	0.745211	0.867433	0.72574
19	UINMF	0.402441	0.598474	0.799787	0.655042
20	UINMF	0.513007	0.720709	0.820026	0.691542
21	UINMF	0.400674	0.628255	0.864893	0.607899
22	UINMF	0.374801	0.62189	0.687681	0.693225
23	UINMF	0.372578	0.601411	0.706317	0.670839
24	Stabmap	0.454279	0.689978	0.900388	0.7671
25	Stabmap	0.569063	0.746436	0.958785	0.864897
26	Stabmap	0.506228	0.696258	0.866622	0.807396
27	Stabmap	0.506785	0.677004	0.900216	0.780006
28	Stabmap	0.49087	0.693175	0.945023	0.762657
29	Stabmap	0.523887	0.712292	0.93978	0.83257
30	Stabmap	0.52118	0.699321	0.853043	0.851701
31	Stabmap	0.550988	0.703538	0.899348	0.838691

## Sheet: Figure 2e
	method	ARI	NMI	GC	LTA	F1
0	scMoMaT	0.592435	0.73932	0.978997	0.788482	0.847458
1	scMoMaT	0.784792	0.861938	0.982567	0.891805	0.915888
2	scMoMaT	0.762624	0.82296	0.989553	0.878722	0.338983
3	scMoMaT	0.669542	0.793456	0.98588	0.867501	0.831461
4	scMoMaT	0.524147	0.734367	0.980727	0.779262	0.606061
5	scMoMaT	0.704486	0.80631	0.991963	0.883828	0.561404
6	scMoMaT	0.730962	0.830862	0.982082	0.894737	0.42623
7	scMoMaT	0.765663	0.848111	0.98989	0.878726	0.704225
8	MultiMap	0.56542	0.697526	0.989678	0.685864	0.788732
9	MultiMap	0.734684	0.791122	0.994249	0.771826	0.909091
10	MultiMap	0.687966	0.767828	0.972315	0.811045	0.173913
11	MultiMap	0.644264	0.765735	0.995177	0.761607	0.831169
12	MultiMap	0.541941	0.714772	0.968325	0.746125	0.159292
13	MultiMap	0.734586	0.812825	0.991198	0.806039	0.371429
14	MultiMap	0.702503	0.788647	0.988447	0.795789	0.526316
15	MultiMap	0.705735	0.76978	0.992552	0.79702	0.46
16	UINMF	0.401867	0.630809	0.769987	0.656545	0.847458
17	UINMF	0.474374	0.7096	0.711657	0.779861	0.512195
18	UINMF	0.500987	0.699333	0.887571	0.720087	0.377358
19	UINMF	0.39515	0.622876	0.747964	0.693271	0.266667
20	UINMF	0.53963	0.722287	0.797507	0.703367	0.416667
21	UINMF	0.638672	0.770884	0.784728	0.799386	0.162162
22	UINMF	0.5148	0.686516	0.865795	0.683158	0.234375
23	UINMF	0.595983	0.742127	0.854384	0.67369	0.269663
24	Stabmap	0.30065	0.531687	0.72976	0.586911	0.586207
25	Stabmap	0.356238	0.594622	0.806536	0.644885	0.363636
26	Stabmap	0.305119	0.513376	0.593332	0.574445	0.150943
27	Stabmap	0.312739	0.523172	0.740352	0.577986	0.411765
28	Stabmap	0.28887	0.505968	0.713739	0.519508	0.111111
29	Stabmap	0.317562	0.554002	0.711314	0.617707	0.163265
30	Stabmap	0.311778	0.511245	0.762218	0.565263	0.204082
31	Stabmap	0.367077	0.575848	0.762227	0.620761	0.373626

## Sheet: Figure 3g, Supplementary 6b,7b
	cluster_0	cluster_1	cluster_2	cluster_3	cluster_4	cluster_5	cluster_6
CD4	0.000241559	0.000284286	0.0001766	0.000179183	0.000175665	0.000178427	0.000192792
CD8A	0.000169445	0.000158731	0.000410413	0.000191289	0.000152858	0.000127713	0.000325039
CD8B	0.000176444	0.00014165	0.000455688	0.000169327	0.000149386	0.000109283	0.000272646
CD3E	0.000228602	0.000232681	0.000269185	0.000158737	0.000156718	0.000159342	0.000218576
CD3G	0.000237522	0.000235457	0.000276584	0.000141429	0.000154586	0.000141345	0.00022612
CD3D	0.000221896	0.000272884	0.000262235	0.000128133	0.000152087	0.000179947	0.000216039
CD27	0.000242812	0.00016926	0.000316581	0.000145373	0.000182149	0.000115922	0.000202027
TCF7	0.000259155	0.000191509	0.000261371	0.000138182	0.000151786	0.000163651	0.000169019
FOXP3	0.000221622	0.000296748	0.000196078	0.00019952	0.000189986	0.000159486	0.000216591
IL2RA	0.00021389	0.000321644	0.000179023	0.000150426	0.000200964	0.000208192	0.000205605
GZMB	0.000160506	0.000166826	0.00018089	0.000461564	0.000166639	0.000206466	0.000285225
GZMK	0.000162595	0.000244627	0.000210833	0.000245046	0.000204313	0.000209967	0.00038314

## Sheet: Figure 3 b,c,e,f
	latent_0	latent_1	latent_2	latent_3	latent_4	latent_5	latent_6	latent_7	latent_8	latent_9	latent_10	latent_11	latent_12	latent_13	latent_14	latent_15	latent_16	latent_17	latent_18	latent_19	latent_20	latent_21	latent_22	latent_23	latent_24	latent_25	latent_26	latent_27	latent_28	latent_29	labels	batches
0	0.0712758	0.000122619	0.00074987	0.000360282	0.0824681	0.00967996	0.000281046	0.0371077	0.101632	0.0549838	0.0081124	0.076866	0.0141892	0.0217686	0.00507605	0.00198201	0.271447	0.0114745	0.000108981	0.000503253	0.0238599	0.0442768	0.0014516	0.0446897	0.000164155	0.000464014	0.0137584	0.050898	0.00733931	0.0429096	NK	batch 1
1	0.00033737	0.000443736	0.000267639	0.0161928	0.024028	0.000728637	0.115877	0.0775164	0.0789841	0.0456195	0.0255041	0.0121047	0.0468777	0.0102292	0.00723434	0.00583907	0.0126026	0.0185992	0.0272818	0.0381247	0.0620311	0.00013467	0.0231833	0.0540276	0.0169416	0.081321	0.0293325	0.0675418	0.10012	0.000973511	Tcell	batch 1
2	0.117889	0.130025	0.0416913	0.0272909	0.00162906	0.0073109	0.00313779	6.545e-05	0.0930653	0.040118	0.0409483	0.0905377	8.27167e-05	0.0305098	0.092347	0.0110083	0.00960894	0.00436575	0.00319168	0.0154542	0.0114777	0.0137022	0.00279127	0.0578648	0.0172711	0.108391	0.001153	0.00670885	0.0112621	0.00910122	Tcell	batch 1
3	0.00025547	0.00139307	0.0230389	0.0125216	0.00014207	0.00745221	0.0498151	0.0364778	0.0759706	0.0419993	0.0350536	0.0271687	0.0925036	0.0269524	0.050538	0.00053431	0.000975574	0.0995864	0.0328065	0.00998387	0.00879593	0.042727	0.00665406	0.00706976	0.00434872	0.0529029	0.0183183	0.0963999	0.0716919	0.0659226	Tcell	batch 1
4	0.0164197	0.00336918	0.00350083	0.0822538	0.038658	0.0255046	0.0558644	0.0287429	0.00112405	0.0163651	0.00084941	0.0907368	0.0565626	0.0294661	0.0278136	0.0427976	0.0197333	0.0656627	0.014386	0.0569538	0.00902322	0.00043321	0.00795886	0.0573861	0.0479061	0.00940304	0.020575	0.048315	0.120471	0.00176414	Tcell	batch 1
5	8.76452e-06	0.117237	2.34756e-05	0.00066871	8.07689e-06	4.94508e-06	0.135564	0.0599573	0.00585187	0.00344375	0.0490605	5.65911e-05	0.140325	0.113048	0.000103642	0.135074	2.90545e-05	0.0524191	1.6748e-06	0.00244992	9.73346e-05	0.0103165	0.0234729	0.0339548	0.0537744	0.0072918	0.0181013	0.0375009	0.000117354	3.80461e-05	Bcell	batch 1
6	3.30416e-05	5.3876e-05	0.0227812	0.00358254	0.11088	0.00558828	0.0339122	0.00691731	0.000386914	0.0142542	0.034288	0.00318317	0.00213441	0.0573571	0.00738045	0.125824	0.00739269	0.101116	0.0224419	0.00229634	0.0933882	6.8492e-05	0.0314136	0.0320036	0.011375	0.00540725	0.151444	0.0117473	0.100572	0.000776288	Bcell	batch 1
7	0.109382	0.014653	0.053404	0.00617443	0.0191419	0.0156476	0.0588897	0.000134756	0.00495571	0.0184443	0.0131136	0.0974382	0.00772021	0.0684303	0.0206556	0.0168998	0.0816225	0.0260563	0.0115375	0.105798	0.0573142	0.0212395	0.0242913	0.00457664	0.0456727	0.0392357	0.0290545	0.0281535	2.53055e-05	0.000337824	Tcell	batch 1
8	0.0407718	0.00230925	0.0304666	0.0666101	0.0169225	0.00307643	0.0412134	0.0555993	0.0403062	0.0247595	0.0348475	0.0299365	0.140214	0.00107979	0.0535345	0.0348149	0.0125635	0.0418423	0.000754835	0.0094321	0.0339424	0.000315084	0.0397268	0.0668597	0.0119039	0.00295228	0.00964773	0.0697768	0.0439956	0.0398249	Tcell	batch 1
9	0.0515238	0.00835912	0.0396454	0.0708727	0.000109288	0.0260644	0.0669461	0.00162824	0.0368248	0.0352495	0.000306445	0.104536	0.0506543	0.0235954	0.00885176	0.0100981	0.00252456	0.0427931	0.00185006	0.086727	0.0436644	0.107874	0.000153293	0.0203144	0.0457273	0.0118935	0.0207193	0.0121217	0.0230156	0.0453563	Tcell	batch 1
10	0.00117066	0.00178192	0.0158374	0.0700868	0.0273423	0.024549	0.0818286	0.0759232	0.00930816	0.00868041	0.0282438	0.0371955	0.0431085	0.00137771	0.0184296	0.0122387	0.0513464	0.087844	0.0479616	0.0286727	0.00520541	0.00752816	0.0142701	0.0758414	0.00716821	0.0130837	0.0184583	0.0735929	0.0953836	0.0165412	Tcell	batch 1
11	0.0149679	0.168285	0.00410777	0.0889489	0.000383306	0.00676413	0.153166	0.000569232	0.0390245	0.0143619	0.00574129	0.0175662	0.0123698	0.015503	0.0279339	0.0773413	0.0320245	0.0637465	0.000144822	0.0417067	0.0202073	0.061821	0.0243725	0.00407233	0.0178337	0.0365719	0.0290607	0.00135308	0.000264622	0.0197855	Tcell	batch 1
12	0.00365622	0.00254374	0.052385	0.0131071	0.108241	0.029462	0.0436229	0.0331824	0.0962631	0.0015125	0.000182317	0.0312569	0.0226983	0.0724614	0.00267829	0.000638808	0.257624	0.00283976	0.0131325	0.0247401	0.00981562	0.0253056	0.0180895	0.0212921	0.0384338	0.00175043	0.0132403	0.0143407	0.00224374	0.0432598	NK	batch 1
13	0.0335987	0.00967459	0.0145959	0.00131497	0.00153023	0.0604251	0.029772	0.0507005	0.0910375	0.00117826	0.0791119	0.00867085	0.0454166	0.0153789	0.0975185	0.00248257	0.00782567	0.0115068	0.000623149	0.106511	0.0263636	0.0183112	0.0153516	0.0261819	0.0134269	0.0226956	0.0645924	0.0696275	0.0635676	0.011008	Tcell	batch 1
14	0.0643754	0.0400516	0.0317797	0.11709	0.0135907	0.00497722	0.0739013	0.020775	0.00893961	0.00147748	0.00354972	0.0399389	0.00936697	0.00032433	0.0551408	0.0393983	0.0320772	0.0390187	0.0206366	0.0211412	0.0711683	0.0448753	0.0112788	0.0493221	0.036182	0.112946	0.0300883	0.00467387	0.000384536	0.00153034	Tcell	batch 1
15	0.00148396	0.00651664	0.0353815	0.120932	0.0172736	0.061916	0.0758748	0.0391729	0.0555035	0.0296513	0.000725735	0.00818858	0.097584	0.0297873	0.0831054	0.0008121	0.0113535	0.000350662	0.00714519	0.0207681	0.00455744	0.0297692	0.0431147	0.0627774	0.00758212	0.0020698	0.00376029	0.0410472	0.0756151	0.0261801	Tcell	batch 1
16	0.0409041	0.0126999	0.0533061	0.0384329	0.131503	0.0365145	0.0302009	0.0708724	0.102972	0.0041586	0.00078306	0.0394334	0.000997863	0.0244516	0.0221278	0.0013245	0.122476	0.0263712	0.0166672	0.0299791	0.00769651	0.00447327	0.0214976	0.0139181	0.00797834	0.0192715	0.0154164	0.000213714	0.039848	0.063511	NK	batch 1
17	0.0203028	0.00851859	0.0171251	0.004378	0.0198121	0.0533134	0.0652085	0.032113	0.00702626	0.00325801	0.00217525	0.013245	0.0419771	0.0169186	0.0512357	0.0394895	0.041436	0.0434149	0.0426075	0.0174468	0.0287991	0.0363233	0.0383074	0.041216	0.023432	0.0266361	0.0330641	0.164182	0.064261	0.00277651	Tcell	batch 1
18	0.00275876	0.00214944	0.0344841	0.00121726	0.00919564	0.0183792	0.0354921	0.0306783	0.00829378	0.0349226	0.0268821	0.0312542	0.136268	0.0543478	0.0368235	0.0130844	0.0592142	0.001008	0.000603685	0.132649	0.00414557	0.0321841	0.036225	0.00327015	0.0253271	0.00565465	0.018094	0.0181709	0.0924112	0.0948115	Tcell	batch 1
19	0.00349716	2.71406e-05	0.0356192	0.000186859	0.0784109	0.0151225	2.98486e-05	5.05472e-05	0.0729014	0.0365973	0.020743	0.076446	3.27159e-05	0.0382247	0.00410838	0.000179508	0.175376	0.012784	0.038442	0.0364135	0.0743349	0.0129891	0.000783905	0.0773533	0.0364648	0.00616223	0.0447425	0.0219711	0.0707426	0.00926308	NK	batch 1
20	0.000841497	0.0120563	0.0207767	0.0929709	0.00925546	0.00293137	0.128651	0.0287533	0.0115275	0.0500791	0.0155899	0.0452829	0.0487641	0.0328484	0.000113317	0.0101881	0.0662672	0.0282216	0.0260158	0.0116886	0.0163576	0.0416863	0.0283045	0.0014886	0.0206	0.00825196	0.00318801	0.114873	0.0732973	0.0491294	Tcell	batch 1
21	6.29759e-05	0.0448462	0.00299019	0.119148	0.0233638	0.0158349	0.0859485	0.0270254	0.0197115	0.00218365	0.0649982	0.00200259	0.0156893	0.00295879	0.0447296	0.000321821	0.00357725	0.0961098	0.0302263	0.0403869	0.00747643	0.0988634	0.0365442	0.00841647	0.0259244	0.127546	0.00984992	0.0274852	0.00476547	0.0110132	Tcell	batch 1
22	0.0311842	0.0567149	0.0334933	0.160094	0.000994402	0.0183627	0.0226592	0.000368381	0.00205332	0.0185223	0.0454449	0.117058	0.0207986	0.0142939	7.63987e-05	0.0340645	0.0031885	0.0154476	0.000727471	0.0379171	0.0265676	0.0558022	0.0121157	0.0036463	0.0171129	0.0659713	0.0365009	0.0160636	0.0591661	0.0735894	Tcell	batch 1
23	0.0556011	0.00171379	0.0120991	0.00469444	0.0397429	0.0380955	0.000212527	0.0418151	0.0493961	0.0418628	0.0186478	0.0142405	0.00124679	0.00896929	0.069467	0.0059025	0.00220417	0.0354626	0.227382	0.0373444	0.0810489	0.0544705	0.000278691	0.0119723	0.0328011	0.000352133	0.0613425	9.93837e-05	0.000638274	0.0508961	Myeloid	batch 1
24	0.00492709	0.0401457	0.00583078	0.0140961	0.00401373	0.0229615	0.0895923	0.058904	0.0830983	0.0362268	0.0200193	0.0584949	0.0593779	0.0288919	0.0945475	0.00857044	0.00488293	0.064645	0.000503975	0.0218202	0.0170394	0.0100247	0.0526817	0.0309783	0.0150117	0.0311469	0.0100826	0.0100611	0.0454213	0.0560022	Tcell	batch 1
25	0.0665245	0.0304637	0.00861042	0.0665448	0.0243131	0.114818	0.000704979	0.0501868	0.000756465	1.82515e-05	0.00576179	0.0248882	0.100408	0.00504047	0.0456979	0.0720113	0.0430389	0.00678438	0.00943314	0.0674942	0.0459955	0.025598	0.00347874	0.0477966	0.0100375	0.020964	0.0336245	0.0498507	0.0163244	0.00283133	Tcell	batch 1
26	0.0706604	0.0472427	0.0525901	0.0197784	0.0495932	0.017899	0.0345943	0.00478751	0.0202269	0.0254559	0.00883466	0.0309218	0.0433996	0.0109787	0.0689674	0.0516402	0.0152887	0.00395954	0.0289504	0.0378765	0.0390278	0.086125	0.0348607	0.104393	0.00457935	0.0491783	0.00522728	0.0206741	0.0102069	0.0020813	Tcell	batch 1
27	0.0494451	0.000135833	0.00444783	0.00111137	0.0209523	0.0256902	6.59797e-05	0.069935	0.00058677	0.0156658	0.0648533	0.00085389	0.0682262	0.0391084	0.0413557	0.0633073	0.0470772	0.0720641	0.0158584	0.176891	0.0452108	0.00114041	0.0141132	0.0325656	0.00851403	0.000205098	0.0281751	0.0363651	0.00480919	0.0512698	Tcell	batch 1
28	0.0105564	0.00847719	0.00794454	0.00140818	0.00383947	0.0039851	0.140919	0.0431533	0.0180093	0.0204254	0.0914195	0.0618726	0.0917781	0.00336095	0.0569502	0.0155127	0.0213823	0.0765346	0.0203154	0.0541317	0.00786375	0.0135916	0.000561368	0.0909559	0.00210731	0.0146686	0.0274879	0.0336675	0.0318748	0.0252455	Tcell	batch 1
29	0.0442122	0.139533	0.000202684	0.0567845	0.00346229	0.0813323	0.0278291	0.0343723	0.000189665	0.0529647	0.000142148	0.0106348	0.0725395	0.00833729	0.000412965	0.000577104	0.00260063	0.00033479	0.147712	0.00749459	0.0372254	0.0329887	0.0028185	0.0160701	0.0376084	0.0710226	0.0200171	0.02365	8.8793e-05	0.0668416	Myeloid	batch 1
30	0.120149	0.0752995	0.0995882	0.00903801	0.042405	0.0276301	0.00291244	0.0302934	0.00565674	0.00394619	0.00114241	0.0649371	0.000192323	0.000127228	0.000174492	0.00225764	0.000184009	0.00149554	0.0296582	0.153712	0.0583518	0.0762241	0.000224151	0.00068156	0.0977929	0.0578176	0.00655137	1.97277e-05	0.0278876	0.00365	Tcell	batch 1
31	0.000274831	0.0117709	0.000663467	0.071268	0.0262941	0.00124662	0.0927378	0.0442493	0.029297	0.0348239	0.0133071	0.0358933	0.0518091	0.0209147	0.107219	0.0537361	0.0824941	0.00757295	0.00433695	0.0488836	0.0332354	0.0151375	0.00743953	0.0309507	0.000929764	0.00384111	0.00475009	0.0842822	0.0192072	0.0614341	Tcell	batch 1
32	0.0050664	0.0204156	0.0122023	0.119302	0.000704408	0.0400378	0.0385004	0.0102404	0.00882794	0.00908737	0.0342484	0.084342	0.00398158	0.000263623	0.0307734	0.00446079	0.00145779	0.0848933	0.0429053	0.00495929	0.0085075	0.152876	0.00280663	0.00231443	0.0112928	0.0361294	0.0306737	0.102262	0.0670935	0.029373	Tcell	batch 1
33	0.0100012	0.0193414	4.66444e-05	0.019755	0.00119153	0.0145381	0.0925259	0.0121918	0.0151651	0.00656777	0.0018863	0.0978302	0.0791053	0.0523525	0.0861346	0.0184659	0.0367228	0.0255777	0.0180523	0.00672931	0.00479937	0.0104322	0.0377927	0.0328419	0.0468901	0.0263104	0.0315939	0.0612439	0.0313047	0.10261	Tcell	batch 1
34	2.72669e-05	0.000777552	0.017763	0.0784375	0.000159695	0.0142894	0.07063	0.0917587	0.0479965	0.021499	0.0166253	0.0208495	0.0799299	8.06999e-05	0.0774302	0.00316338	0.000180708	0.0394272	0.0348399	0.0599443	0.0406094	0.00137029	0.0359507	0.063706	0.0120952	0.0422182	0.0212059	0.0610155	0.039771	0.00624826	Tcell	batch 1
35	0.120367	0.0265985	0.0668324	0.000149175	0.063142	0.0162334	0.0619387	0.0777609	0.00175606	0.0142792	0.0395687	0.058025	0.0449989	0.0223439	0.000730411	0.030213	0.00477203	0.000244106	0.122224	0.0316334	0.000452773	0.000217723	0.0311075	0.0343324	0.0377876	0.00909196	5.73449e-05	0.00725433	0.000990551	0.0748975	Myeloid	batch 1
36	0.00137992	0.00942026	0.036473	0.0305405	0.0713512	0.00460381	0.0007306	0.00310571	0.0117209	0.0228728	0.0105019	0.0325879	0.000148669	0.0321286	0.0173455	0.0175754	0.0185067	0.010928	0.24756	0.00781737	0.125341	0.0946781	0.0103837	0.0259422	0.0416678	0.0252563	0.00533835	0.0407615	0.0301643	0.013168	Myeloid	batch 1
37	0.00118203	0.121962	0.0398174	0.0635547	9.15192e-05	0.0820785	0.000153703	0.0043045	4.16661e-05	0.000184439	0.00016137	0.0662553	6.94704e-05	0.0463626	0.00143882	0.0112885	0.0605463	0.0920537	0.0861074	0.00012263	0.0389766	0.000504524	0.122417	0.00080148	0.0157571	0.0625029	0.000100103	0.0329011	1.89463e-05	0.0482444	Myeloid	batch 1
38	0.0172866	0.00322029	0.00620673	0.0333459	0.0462942	0.111517	4.17442e-05	0.0260009	0.000296481	0.0304326	0.0198027	0.0647482	5.18015e-05	0.0611444	0.0480971	0.00141644	0.0112243	0.0361152	0.202246	0.0189398	0.0838308	0.0293801	0.0378098	0.0036609	0.0133549	0.00553367	0.0298164	0.0426923	0.000721686	0.014771	Myeloid	batch 1
39	0.0188647	0.0645261	0.0865672	0.0340871	0.027698	0.0426539	0.037507	0.0460945	0.000283903	0.0285175	0.0471749	0.0672661	0.00876671	0.000485258	0.0238593	0.0383705	0.000138206	0.0517629	0.0166832	0.0176089	0.0198373	0.137743	0.0303605	0.0302086	0.0279816	0.00705541	0.0469238	0.0388785	0.00167586	0.000419728	Tcell	batch 1
40	0.0193426	0.0273956	0.0402625	0.0100339	0.00696133	0.00169801	0.0478487	0.0246457	0.0576143	0.0119455	0.0315964	0.0171713	0.0958591	0.00320458	0.0792197	0.00774992	0.0490445	0.039869	0.0170404	0.00339006	0.00028713	0.0411091	0.0307705	0.0817391	0.00837293	0.0122046	0.0376155	0.0616367	0.0758836	0.0584876	Tcell	batch 1
41	0.0746842	0.00137465	0.00934504	0.0249323	0.0418191	0.0361282	0.000778156	0.0241904	0.0258014	0.0215479	3.41153e-05	0.055037	0.0315787	0.0151837	0.00319311	0.021061	0.333354	0.0601836	0.0159282	0.0134117	0.00903211	0.0550582	0.00382072	0.0502787	0.0322374	0.000230082	0.0153076	5.47679e-05	1.37564e-05	0.0243997	NK	batch 1
42	0.000365229	0.00327429	0.109813	0.00429916	0.0764641	0.0267098	0.0451814	0.00450486	0.0155888	0.0428578	0.0259218	0.0597773	0.050784	0.000184227	0.016808	0.00979322	0.00690132	0.0266837	0.00300091	0.0431584	0.000179025	0.0358326	0.00877149	0.0903928	0.0243702	0.00842152	0.00076894	0.103589	0.140769	0.0148341	Tcell	batch 1
43	0.0203858	0.00157763	0.00964699	0.00499776	0.142353	0.0688987	0.0186057	0.0061958	0.0308279	0.113666	0.000188863	0.0167011	0.000951529	0.001125	0.0398437	0.0392089	0.00855834	0.00572041	0.159316	0.000407656	0.0321812	0.0694203	0.00414746	0.0331577	0.0460555	0.000625733	0.042189	0.00165706	0.0196897	0.0616998	Myeloid	batch 1
44	0.0543148	0.00202105	0.00437741	0.0186982	0.0589414	0.00155101	0.0334132	0.0477591	0.0294178	0.0272535	0.018245	0.0349133	0.070521	0.00128337	0.0261549	0.00316268	0.051118	0.0542823	0.0566034	0.15805	0.0133196	5.01578e-05	0.0330663	0.0405891	0.022322	0.0115849	0.0419857	0.0012723	0.0766715	0.0070571	Tcell	batch 1
45	0.0868738	0.0446896	0.0244929	0.10498	5.48148e-05	0.00685486	0.0722053	0.00788063	0.0059529	0.0614854	0.0212874	0.0114746	0.0683359	0.00198339	0.0326141	0.0445216	0.000868522	0.0376844	0.00371147	0.055372	0.000981441	0.00743409	0.0278296	0.0882682	0.0089945	0.0114323	0.057706	0.0316764	0.00520142	0.0671525	Tcell	batch 1
46	0.108541	0.0614276	0.0121669	0.0612214	0.00552859	1.33144e-05	0.000944611	0.0374842	0.00915886	4.00806e-06	0.0846001	0.0501686	0.00220982	0.181559	5.60617e-05	0.00539225	0.0265372	0.00267944	1.05934e-05	0.136422	4.41239e-05	0.00419666	0.0306402	7.10922e-05	0.0254474	0.00146944	0.0715918	5.95481e-05	0.0803429	1.19195e-05	Bcell	batch 1
47	0.000267711	0.0278514	0.00794598	0.0266925	0.169588	0.0239591	0.0615616	0.089007	0.0701006	1.05701e-05	0.0035332	0.0211623	0.000286849	0.0465216	0.0379647	0.0155734	0.158752	0.00340776	0.0114327	0.0246424	0.0437011	0.0160906	0.0312855	0.0189701	0.0130514	0.00312995	0.0357182	0.00213337	0.0145471	0.0211109	NK	batch 1
48	0.00719278	0.0187455	0.0713203	0.00047155	0.0111863	0.0341994	0.108427	0.000732787	0.0356406	0.0607766	0.0394591	0.0398528	0.0276645	0.0550795	0.00490679	0.0351123	0.0432712	0.00622055	0.00332222	0.00610003	0.000289155	0.089923	0.0379167	0.0566004	0.000779446	0.00624276	0.0145165	0.0972891	0.0713486	0.015413	Tcell	batch 1
49	0.0972761	0.00907423	0.00935702	0.110666	0.0237623	0.0329463	0.0552623	0.00543816	0.000937911	0.0703993	1.9212e-05	0.0420088	0.0517323	9.08095e-06	0.0510787	0.00222366	0.0220321	0.0771184	9.107e-05	0.0386995	1.54143e-05	0.0674244	0.0163902	0.0722486	0.0361758	0.0677327	0.00239782	7.80993e-05	0.0353137	0.00209142	Tcell	batch 1
50	0.0305083	0.0184139	0.000270585	0.00551278	0.0430977	0.0121673	0.0237972	0.00744451	0.023353	0.0124747	0.00950684	0.0608549	0.0265586	0.0524332	0.0480959	0.00867436	0.0254737	0.0238385	0.00615117	0.171019	0.0862859	0.0514283	0.00608701	0.000794523	0.0583224	0.00634637	0.00696937	0.10419	0.0694647	0.000465146	Tcell	batch 1
51	0.000136417	0.0214866	0.0450512	0.0983171	0.0626326	0.0483807	0.145473	0.000160758	0.0601912	0.0168325	0.0372247	0.104434	0.000544922	0.00491353	0.0632455	0.00036958	0.00439068	0.054977	0.00934194	0.0634545	0.0300996	0.0685533	0.00816434	0.000505764	0.00679341	0.0316194	0.00979149	0.000128879	0.00251842	0.000266965	Tcell	batch 1
52	0.0729779	0.017286	0.000859308	0.0250043	0.00279244	0.0142258	0.0920384	0.034874	0.0890524	0.00826217	0.028552	0.00957074	0.128097	0.00252903	0.0872185	0.0164699	0.0146613	0.00250784	0.000673774	0.00596058	0.0660734	0.0477181	0.0118702	0.0668257	0.000879783	0.0527622	0.0494587	0.0188526	0.0258844	0.00606169	Tcell	batch 1
53	0.00273415	0.00794474	0.0341889	0.0186341	0.052198	0.00505784	0.0425945	0.038719	0.113951	0.0185208	0.0168291	0.0676805	0.0767332	0.00136268	0.0557824	0.00089599	0.00124278	0.0190498	0.0144354	0.029331	0.0260918	0.0189638	0.0176577	0.0763352	0.0115924	0.075834	0.00646506	0.0703274	0.0784774	0.000369639	Tcell	batch 1
54	0.00881405	0.0788713	0.0138593	0.132886	0.00364197	0.0234767	0.0320885	0.000336007	0.111003	0.00135198	0.038968	0.0160041	0.0294201	8.62428e-05	0.144639	0.00163347	0.0110346	0.0180386	0.0369679	0.0265838	0.0284138	0.0854728	0.00487877	0.000730163	0.0021202	0.0747655	0.00105397	0.00921243	0.0468447	0.0168024	Tcell	batch 1
55	0.0200896	0.0440018	0.0240926	0.0433764	0.044291	0.0642614	0.162687	0.0579273	0.0107364	0.00620976	0.0664783	0.0263163	0.00312035	0.000817962	0.054821	0.000262677	0.00754144	0.0485295	0.000527498	0.0197917	0.00545297	0.125297	0.0236129	0.0160692	0.0367682	0.0109305	0.00643355	0.0166036	0.0282759	0.0246762	Tcell	batch 1
56	0.00254438	0.0367205	0.144054	0.109057	0.0679159	0.0266107	0.016074	0.0232739	0.00181904	0.0149187	0.000694015	0.0605145	0.0594772	0.000195134	0.0718341	0.0145151	0.00186388	0.00136345	0.0179345	0.00106973	0.0304769	0.140999	0.00221535	0.0291508	0.000278135	0.00281239	0.000189831	0.0922771	0.00133111	0.0278201	Tcell	batch 1
57	0.0197279	0.0336003	0.0314236	0.171354	0.00909703	0.0194087	0.0721252	0.0228976	0.00399019	0.0336225	0.00072663	0.0427247	0.0945947	0.000510323	0.0763128	0.00171988	0.00970151	0.0260293	0.0103229	0.0429462	0.000678441	0.0958165	0.0132821	0.0584567	0.0214626	0.0263897	0.0104138	0.00328648	0.00109208	0.0462857	Tcell	batch 1
58	6.56519e-05	0.00314929	0.0326074	0.0482355	0.0394923	0.007	0.149477	0.0448981	0.0311812	0.016018	0.0916248	0.0371338	0.0306906	0.0218322	0.00313037	0.00332336	0.00273071	0.0704974	0.0228805	0.026342	0.00554123	0.00826515	0.00963446	0.0790661	0.0154757	0.0316934	0.0461148	0.0291142	0.0831886	0.00959587	Tcell	batch 1
59	0.131973	0.0920477	0.00560414	0.00872945	1.06399e-05	0.0653574	0.0203497	0.112258	2.22417e-05	6.19274e-05	0.00135724	0.0479752	0.0753323	0.00138202	0.000100277	0.0213581	0.00510997	0.0810653	0.0694406	0.0522087	0.00171631	0.0976322	0.00794883	1.08264e-05	0.0613302	0.00104309	0.000964359	0.00123891	2.06525e-05	0.0363514	Myeloid	batch 1
60	0.0348095	0.00197841	0.0103244	0.00310529	0.0215414	0.0616419	0.083475	0.0548329	0.0695056	0.00349402	0.0127577	0.00795158	0.0577084	0.0485404	0.0615893	0.0123322	0.0541872	0.0351895	0.0135552	0.00124646	0.0199815	0.040777	0.00137	0.0672454	0.00449973	0.0693459	0.00710661	0.0860275	0.0305131	0.023367	Tcell	batch 1
61	0.0014463	0.063938	0.00822748	0.186403	0.00802359	0.000539357	0.120243	0.000571396	0.0321099	0.0262121	0.0315803	0.10936	0.000822139	0.0415443	0.0652212	0.0324754	0.00429558	0.0175393	0.018283	0.0217557	0.0151307	0.00648344	0.00167104	0.00442305	0.0396429	0.0828693	0.000359669	0.017257	0.0403393	0.0012331	Tcell	batch 1
62	0.00294418	0.00555791	0.0603579	0.0926522	0.0141476	0.0482334	0.0098388	0.000254798	0.0656763	0.00233609	0.0300299	0.0986582	0.00103789	0.00137349	0.054744	0.000139287	0.0408059	0.0297443	0.00618139	0.073273	0.0453437	0.0303679	0.00641807	0.00586883	0.0049928	0.121361	0.0125194	0.0404524	0.0780938	0.0165951	Tcell	batch 1
63	0.00171508	0.0197664	0.0150449	0.137637	0.000364161	0.0471251	0.0310041	0.0498969	0.0754818	0.00222671	9.40717e-05	0.0548665	0.00244395	0.014362	0.000247459	0.00214518	0.000223288	0.0171049	1.21973e-05	7.07927e-05	0.0153938	0.078152	0.00263577	0.0153563	0.0335604	0.136684	0.00377591	0.198705	0.0415255	0.00237992	Tcell	batch 1
64	0.00013963	0.053212	0.000250097	0.0139002	0.000125637	0.0361218	0.03381	0.0414814	0.000242141	0.050573	0.0267842	7.61062e-06	0.167086	0.0135535	5.21201e-05	0.0284496	7.08931e-06	1.89378e-05	0.0486661	0.000800103	0.0436929	0.0739455	0.0673474	0.117101	0.0278088	0.0378053	0.0176486	0.0799142	0.00245252	0.0170028	Myeloid	batch 1
65	0.022491	0.00854182	0.0224965	0.00884997	0.00595445	0.0289629	0.0517583	0.0192729	0.111184	0.0540583	0.0152485	0.0633949	0.0443311	0.015282	0.0326001	0.0228107	0.00796257	0.0191864	0.0397717	0.0440318	0.00440501	0.0156538	0.0217782	0.156258	0.0161241	0.0172415	0.0100762	0.0319173	0.0508633	0.0374927	Tcell	batch 1
66	0.0621496	0.0634188	0.00233476	0.119832	7.59594e-05	0.00642026	0.159866	0.0461667	0.0878644	0.0158828	1.18241e-05	0.000959969	0.0905603	0.0157165	0.0535868	0.00045294	0.00137538	0.0225518	0.0218794	0.000161114	0.0144087	0.0725428	0.000582002	0.0180963	0.0145897	0.00469	0.0206622	0.017849	0.00108385	0.0642287	Tcell	batch 1
67	0.00356917	0.00404862	0.000664199	0.0273106	0.0965768	0.00184268	0.0112054	0.0535022	0.0631997	0.00124802	0.00773531	0.0322377	4.8091e-05	0.0440344	0.0270871	0.000779223	0.258217	0.0202044	0.00945944	0.000179384	0.0378557	0.0120987	0.00920236	0.00390437	0.0165107	0.0364429	0.0830894	0.0496573	0.00629137	0.0817979	NK	batch 1
68	0.059833	0.00757387	0.00504177	0.0427496	0.0148443	0.0331145	0.074789	0.048439	0.0102175	0.0185057	0.0229885	0.0590574	0.0655022	0.000394381	0.0140165	0.0213349	0.00389604	0.0027257	0.00833114	0.00408868	0.0467177	0.0676348	0.0263451	0.0617882	0.00322337	0.036199	0.0397471	0.120732	0.0456516	0.0345172	Tcell	batch 1
69	0.0946879	0.0209423	0.0624899	0.0376424	0.0399693	0.0134424	0.013996	0.0541155	0.0338722	0.00762303	0.000548104	0.0395467	0.085767	0.0301004	0.102606	0.0132295	0.00293691	0.0338706	0.0212239	0.00499764	0.0122393	0.148949	0.00228702	0.0581875	0.0248732	5.71474e-05	0.00831158	0.0273411	0.000176628	0.00396988	Tcell	batch 1
70	0.0860765	0.064697	0.0385744	0.00396572	0.0363317	0.00174479	0.00693086	0.0369864	0.0226395	0.00448134	0.00832619	0.0795777	0.0807967	0.00357678	0.000355667	0.00460523	0.0285631	0.0575902	0.0314553	0.10626	0.0537509	0.147624	0.000212141	2.93511e-05	0.0905734	0.00147671	4.21777e-05	0.000995564	0.00124138	0.000518777	Tcell	batch 1
71	0.0806984	0.0585258	0.022299	0.0637457	6.75231e-05	0.0300615	0.0566322	0.00917398	0.0350262	0.00146732	0.0495726	0.0323015	0.0461951	0.0405399	0.0309954	0.00791206	0.000926731	0.0934541	0.0325363	0.0251516	0.0383213	0.0579024	0.0125064	0.00141287	0.0034312	0.0423236	0.00861519	0.0731637	0.0384206	0.00661987	Tcell	batch 1
72	0.0402364	0.0102133	0.0351836	0.0130133	0.0821969	0.00649412	0.0464373	0.0181178	0.0171757	0.0561636	0.0590877	0.0630259	0.0640408	0.00186162	0.00884417	0.0163468	0.00281538	0.0602165	0.0513629	6.09754e-05	0.00130819	0.000990692	0.0133711	0.051333	0.00571327	0.0428421	0.000252748	0.118024	0.105151	0.00811933	Tcell	batch 1
73	0.0326327	0.0025132	0.0280156	0.0150131	0.00553233	0.049299	0.0775824	0.0802164	0.0542568	0.0263741	0.0168666	0.0732261	0.0603424	0.041613	0.0221596	0.00429705	0.00698004	0.0426395	0.000471745	0.014469	0.0438978	0.000116551	0.0769296	0.0737588	0.00740611	0.0110374	0.00818919	0.0726777	0.0488248	0.00266119	Tcell	batch 1
74	0.0893794	0.00111387	0.0328917	0.00113416	0.164237	0.00434937	0.0252161	0.00194572	0.0218147	0.0154805	0.0136001	0.0526149	0.00542365	0.0265404	0.0431677	0.0351783	0.148105	0.00276908	0.014586	0.0375178	0.0221664	0.000188473	0.038457	0.0477268	0.0129722	0.0179526	0.00844289	0.0016127	0.0337404	0.0796753	NK	batch 1
75	0.00888092	0.0521097	0.0312551	0.144277	0.00392547	0.0220905	0.0451484	7.68031e-05	0.0092445	0.0509247	0.0293913	0.0412671	0.0202627	0.00722605	0.0535099	0.00687091	0.000845679	0.0687302	0.0230351	0.0601387	0.000125534	0.0363984	0.000404074	0.0256232	0.0508127	0.0489908	0.0456443	6.36095e-05	0.0921973	0.0205297	Tcell	batch 1
76	0.0263198	0.0228185	0.0199223	0.0398545	0.000173715	0.00621061	0.131407	0.0863281	0.0385502	0.0308442	0.00618893	0.056599	0.0299144	0.0620872	0.0540437	0.0254123	0.000559611	0.0164239	0.0159624	0.0464204	0.0489718	0.00509639	0.017552	0.0587504	0.0207708	0.0129897	0.00114406	0.0833306	0.0222909	0.013063	Tcell	batch 1
77	0.164398	0.000598765	0.084498	0.0179887	0.021752	0.0637775	0.0134332	0.00501715	0.00768618	0.00429654	0.0183895	0.0784972	0.00443741	0.000634619	0.00570116	0.0316108	0.0711218	0.0694795	0.00962146	0.0682038	0.0121532	0.00925492	0.010256	0.0389999	0.0766627	0.0265834	0.0602968	0.00609469	0.00199919	0.0165561	Tcell	batch 1
78	0.000279649	0.00132543	0.0176962	0.0699474	0.00103523	0.0373572	0.178454	0.0882744	0.0627723	0.0291911	0.000251676	0.00708564	0.0386626	0.00015132	0.0358017	0.000216105	0.000754252	0.0201604	0.0278027	0.00687602	0.0667148	0.0111911	0.0090835	0.0141967	0.0270987	0.0381732	0.0337745	0.0551066	0.108809	0.0117571	Tcell	batch 1
79	0.0797646	0.188491	0.017137	1.53418e-05	5.33046e-05	2.01869e-06	0.0860184	0.153564	0.00126227	0.00567764	0.0995447	0.0325484	0.0108095	2.92794e-06	2.63749e-06	0.0463163	0.000353488	0.000254104	3.72641e-06	0.128511	4.16377e-05	5.80116e-05	0.000464291	4.6828e-06	0.130088	0.016225	1.08491e-06	0.00273974	4.0517e-05	4.90352e-06	Myeloid	batch 1
80	0.00338833	0.0316023	0.0186574	0.00787543	0.0004942	0.0982504	0.172057	0.00269562	0.0310874	0.0236872	0.0456093	0.000386655	0.0608824	0.0738404	0.04792	0.0112036	0.00724959	0.0130157	0.00915116	0.00252614	0.0619506	0.0308229	0.0578562	0.000926786	0.0067841	0.010194	0.00346691	0.0576222	0.029561	0.0792346	Tcell	batch 1
81	0.0247163	0.0224268	0.00101284	0.0105527	0.00828764	0.0264161	0.0958839	0.00264901	0.0523493	0.021651	0.00126984	0.00837171	0.14949	0.0470974	0.00140764	0.0113836	0.0252592	9.5971e-05	0.0133586	0.0537896	0.00341872	0.0689414	0.0375324	0.170774	0.0080304	0.019291	0.0119902	0.0703853	0.000925365	0.0312424	Tcell	batch 1
82	0.00514133	0.0386694	0.0058274	0.00729976	0.132201	0.0141681	0.0458383	8.44926e-06	0.0010015	0.00201644	0.0734543	0.0229924	0.000320294	0.129793	0.159375	0.00318629	0.0415877	2.64013e-05	0.039039	0.00612941	0.0163474	0.00551633	0.00779066	0.0402382	5.69073e-05	0.000707409	0.169758	0.0035024	0.000312588	0.0276952	Bcell	batch 1
83	0.00830391	0.0214258	0.00510753	0.0296027	0.05226	0.0296906	0.0176186	0.0233775	0.0137572	0.00371953	9.10086e-05	0.000712226	0.000415912	0.00318598	0.0839448	0.000240424	0.0327678	0.00251817	0.270049	0.00991508	0.0992936	0.031356	0.0279192	0.05364	0.0697787	0.0225312	0.0518821	0.00122044	0.00011886	0.0335555	Myeloid	batch 1
84	0.0203968	0.00810891	0.0025402	0.0161009	0.0268084	0.0283273	0.0521414	0.0247777	0.0569276	2.94913e-05	0.0184021	0.0200299	0.0764357	0.0118806	0.0107585	0.00402519	0.0230949	0.0263774	0.0409454	0.0138474	0.00676694	0.0110728	0.0268195	0.114314	0.0195363	0.076718	0.0381447	0.0796816	0.134018	0.0109715	Tcell	batch 1
85	0.0348482	0.0141261	0.0170668	0.0222613	0.00138401	0.0339704	0.0332422	0.0204352	0.0655058	0.00067761	0.035655	0.000117109	0.0880977	0.0264543	0.0435202	8.82606e-05	0.0105883	0.0763033	0.00284455	0.243094	0.0172637	0.000133383	0.0622217	0.0321348	0.014026	0.060414	0.00934306	0.00118498	0.000490311	0.0325074	Tcell	batch 1
86	0.0591999	0.0120085	0.0326433	0.0113381	0.00126607	0.020741	0.0286713	0.00496508	0.0131602	0.0172298	0.00792039	0.0885377	0.0304489	0.0373147	0.00120344	0.0141124	0.0145015	0.0778275	0.0206716	0.0337334	0.00172355	0.0373155	0.00692596	0.0781915	0.00960087	0.0920979	0.0220555	0.0806852	0.128471	0.0154382	Tcell	batch 1
87	0.0254431	0.0203771	0.0006187	0.0615455	0.000535491	0.014777	0.0395011	0.0409151	0.0461858	0.0236782	0.000193303	0.0199505	0.111317	0.00157774	0.0340731	0.0202682	0.00632531	0.0905427	0.0192982	0.00404066	0.000731654	0.0198747	0.0373429	0.148119	0.00725473	0.0319987	0.00790414	0.0510705	0.0404457	0.0740944	Tcell	batch 1
88	0.0282606	0.0495672	0.017607	0.0957666	0.0307864	0.0900974	0.0342245	0.00037804	0.0958455	0.0100083	0.00187988	0.0429912	0.0374245	0.000515879	0.0626399	0.0289239	0.0170533	0.00474859	0.0195965	0.0370498	0.00515727	0.104084	0.0450714	0.0531363	0.0293877	0.0439987	0.000381588	0.00061207	0.000293963	0.0125123	Tcell	batch 1
89	0.00411984	0.0105255	0.000928363	0.100212	0.048862	0.00545955	0.133488	0.0377202	0.0532267	0.0268404	0.0157786	0.00112939	0.058645	0.0297991	0.000429138	0.0159806	0.00252612	0.000993135	0.00313773	0.0576427	0.0417015	0.0402653	0.0104994	0.105684	0.0516522	0.0267768	0.0204673	0.0721423	0.0188931	0.00447385	Tcell	batch 1
90	0.0642774	0.0121264	0.0222789	0.00744906	0.0511122	0.0564586	0.044684	0.000111286	0.0983422	0.000118158	0.0370439	0.0484651	0.0251844	0.0346808	0.0495341	0.0338225	0.134669	0.000807474	0.0353644	0.0604408	0.00245147	0.0254486	0.00894626	0.0282044	0.00339367	0.00149436	0.031845	0.0177627	0.0602913	0.00319106	Tcell	batch 1
91	0.0136674	0.00766319	4.19965e-05	0.0239733	0.0379832	0.00892392	0.0668344	0.0184383	0.0497053	0.00396107	0.0116653	0.0548756	0.0598362	0.000345575	0.0249505	0.0107799	0.0990904	0.0434217	0.062999	0.00390629	0.0173198	0.0373083	0.0168406	0.0739351	0.0644474	0.0294842	0.0726994	0.031656	0.000767622	0.0524791	Tcell	batch 1
92	0.0640262	0.00512876	0.0727187	0.0533671	0.153795	0.0616231	0.00728039	1.93631e-05	0.0447543	0.00819297	0.00677236	0.00721792	5.13254e-05	0.00674622	0.0272237	0.0294037	0.13074	0.00678962	0.0271124	0.000172205	0.0289974	2.57916e-05	0.0127518	0.0855237	0.023247	0.00568194	0.00010401	0.0150579	0.0561616	0.0593131	NK	batch 1
93	0.053036	0.00283566	0.0428439	0.00486991	0.0479508	0.00540489	0.000158297	0.00160397	0.0334432	0.0895843	0.0108969	0.0330802	0.000199723	0.0531425	0.00177743	0.0558917	0.0732068	0.0867225	0.00978376	0.00361823	0.0475116	0.0814054	0.0307955	0.0197717	0.0163217	0.000611261	0.0588371	0.0176422	0.0279749	0.0890779	Myeloid	batch 1
94	0.186761	0.0493599	0.0652281	0.0653948	0.0601787	0.0178216	0.0299766	0.0298407	4.28385e-05	0.052756	0.0407906	0.00519358	0.0411459	0.035382	0.0243781	0.0128067	0.0391476	0.000406096	0.0242107	0.000368122	0.00119338	0.000193183	0.0179356	0.000253053	2.94048e-05	0.0457933	0.00830282	0.0557027	0.0660112	0.0233959	Tcell	batch 1
95	0.0314493	0.0455108	0.00848615	0.108968	0.000262104	0.0107309	0.147819	0.0315991	0.00115757	0.00207592	0.0616231	0.0470194	0.0357657	0.00420584	0.0783128	0.0080587	0.047163	0.0327988	0.0215778	0.0294826	0.0285185	0.104663	0.0296032	1.83886e-05	0.000792501	0.0283084	0.039483	0.00142126	0.0128797	0.000245054	Tcell	batch 1
96	0.00280159	0.0199907	0.0192222	0.0633745	0.0702082	0.0506534	0.0828833	0.00679994	0.120823	0.0146983	0.0194352	0.0287598	0.010871	0.0273186	0.0371853	0.0129492	0.00812459	0.0372356	0.0362702	0.0479021	0.00977172	0.0522893	0.00823313	0.0200365	0.00641496	0.00128804	0.0169607	0.098605	0.0596795	0.0092144	Tcell	batch 1
97	0.0600776	0.0917219	0.0298097	0.0560103	0.0361316	0.000551688	0.0610087	0.0142623	0.0158989	0.0807861	0.00542424	0.0870728	0.0667364	0.000311151	0.0615114	0.00307008	0.0133901	0.0436547	0.0183642	0.0320654	0.0154044	0.0114827	0.0110331	0.0721266	0.00163135	0.0660748	0.038746	0.00209354	0.00097893	0.00256925	Tcell	batch 1
98	0.0191353	0.0111824	0.0677878	0.0505693	5.09082e-05	0.0355743	0.11564	0.0429452	0.00961664	0.0193935	1.3276e-05	0.00258634	0.0407955	3.70525e-06	0.0180229	0.000173618	0.000175451	0.0456116	0.00820516	0.0100237	0.0532354	0.218426	0.000686531	0.0003719	0.130198	0.0194998	7.65383e-06	0.0780682	0.00192588	7.47861e-05	Tcell	batch 1
99	0.0194361	0.0271688	0.0103578	0.0100104	0.00859658	0.0448393	0.0706275	0.0162465	0.000823108	0.0618874	0.025793	0.00681262	0.031552	0.00366298	0.018125	0.0462958	0.0364813	0.0510299	0.0232015	0.0307351	0.0337709	0.0967933	0.016118	0.0197315	0.0162138	0.0367294	0.0724613	0.138456	0.0192434	0.00679948	Tcell	batch 1
100	0.183995	0.0209293	0.0277131	0.0107008	0.127224	0.00117803	0.0486277	0.000484932	3.07111e-05	0.00131273	0.0478893	0.00399987	0.142443	0.0610088	0.0663576	0.0139063	0.0595774	0.00014519	0.0562586	0.000291617	2.19409e-05	5.23199e-05	0.0260751	0.00154692	0.000115248	0.0101458	0.0144186	0.00284161	0.0556544	0.0150535	Tcell	batch 1
101	0.00550755	0.053823	0.0604703	0.0534933	0.0124491	0.0139964	0.0267564	0.0042533	0.0264762	0.0105311	0.0201312	0.0376809	0.0841576	0.0234455	0.0582102	0.0104846	0.0243209	0.0134188	0.0112009	0.0480187	0.0619522	0.0838099	0.0464112	0.0681123	0.0189958	0.00377771	0.0403658	0.0632834	0.00162553	0.0128403	Tcell	batch 1
102	0.0123174	0.00734127	0.00215168	0.0271368	0.0711766	0.00485626	0.039484	0.0306142	0.005099	0.0435709	0.0123235	0.0121146	0.0763578	0.0105909	0.0427117	0.0419641	0.0148693	0.0260542	0.0263311	0.084179	0.0242936	0.015507	0.017146	0.0504818	0.0250601	0.0863844	0.035293	0.11086	0.0412933	0.00243692	Tcell	batch 1
103	0.188054	0.0129688	0.0257925	0.13705	0.0444491	0.00459623	0.00014983	0.0027899	0.0257739	0.0443246	0.052602	0.0550895	0.0705557	0.024102	0.012114	0.0119827	0.00135669	0.0407745	0.0129672	0.0497467	0.0918034	0.0303786	0.000608168	0.027907	0.0100036	0.00362003	0.00172867	0.00303281	0.0130908	0.000586471	Tcell	batch 1
104	0.0555767	0.0625335	0.10952	0.069698	0.0313066	0.0091679	0.0639472	0.00222976	0.00330325	5.16664e-05	0.0609251	0.0859771	0.0850622	0.00287801	0.0340639	0.0135148	0.0145597	0.00119771	0.00860889	0.0105462	6.44762e-05	0.0016117	0.0350573	0.150907	0.0022211	0.0162584	0.00846633	0.023255	0.03182	0.00567052	Tcell	batch 1
105	0.0528532	0.0286874	0.0496611	0.0155243	0.000528381	0.0304908	0.0102271	0.00832224	0.0544827	0.0257678	0.0794457	0.00768445	0.110082	0.0391733	0.0367075	0.00918557	0.00211833	0.0293774	0.00111895	0.117243	0.0619905	0.0270404	0.00131934	0.0303178	0.000468682	0.00283371	0.0363041	0.0263829	0.0665158	0.0381456	Tcell	batch 1
106	0.000549623	0.0140703	0.0516917	0.000932811	0.122328	0.0453182	0.00560698	0.00019678	0.0385242	0.000499268	0.100322	0.0119608	0.000124123	0.011616	0.0888485	0.0707425	0.0885384	0.00115365	0.000722962	0.0282343	0.0842848	0.0679983	0.0298689	0.00488649	0.000671766	0.00667189	0.00902036	0.000818627	0.0726052	0.0411924	Tcell	batch 1
107	0.0415595	0.044503	0.00263971	0.000245268	0.187771	6.63454e-05	0.000842343	0.00801718	0.0301071	0.0452479	0.000167121	0.029346	5.08462e-06	0.00824888	0.0530075	0.00385505	0.0891464	0.00267689	0.189816	8.4972e-05	0.0758162	0.0801255	0.00497438	0.0106767	0.0029108	0.0174243	0.0125836	0.00117001	0.0154245	0.0415413	Myeloid	batch 1
108	0.0760319	0.0185136	0.023671	0.027633	0.0155125	0.00972942	0.0263534	0.0406814	0.0288148	0.042884	0.0155546	0.0616866	0.079383	0.017655	0.047057	0.0341888	0.00193107	0.0190653	0.00454887	0.00412337	0.00324605	0.0259854	0.00129312	0.106525	0.0282206	0.00214817	0.0394573	0.153968	0.0375594	0.00657858	Tcell	batch 1
109	0.00293161	0.0240681	0.0380493	0.051278	0.000813746	0.0170668	0.0888951	0.110151	0.00932254	0.00738866	0.00053402	0.0178525	0.0217424	0.0293831	0.00391264	0.000353247	0.00296359	0.0369652	0.0101224	0.0507493	0.0336383	0.0287949	0.000903195	0.0405055	0.032395	0.111065	0.00712484	0.104447	0.0472419	0.0693417	Tcell	batch 1
110	0.00326036	0.0321832	0.0595721	0.000591891	0.000314079	0.145892	0.0035655	0.000529934	1.54732e-05	0.0730353	0.0370787	5.54241e-05	0.0691249	0.0473892	1.60771e-05	0.00109659	1.84761e-05	1.96251e-05	0.0162159	0.0351242	0.0748185	0.0105322	0.0246582	7.95755e-05	6.16923e-05	0.153415	0.00175316	0.150083	0.0594059	9.39899e-05	Tcell	batch 1
111	0.00424439	0.0136173	0.0342837	0.0327899	0.000877123	0.000561348	0.124477	0.011952	0.0608787	0.00798361	0.00770343	0.0706015	0.0866707	0.0574828	0.0512222	0.0181755	0.0216388	0.00414448	0.0303929	0.0467942	0.0500008	0.0404439	0.0148791	0.0413802	0.00121839	0.0429387	0.0112783	0.083335	0.0182291	0.00980453	Tcell	batch 1
112	0.0366303	0.000533081	0.0249526	7.24905e-05	0.113191	0.0468445	0.0385818	0.0464555	0.0926997	0.0095731	0.00174725	0.000747778	0.000299445	0.0123138	0.0454975	0.000175327	0.278839	0.00361702	0.00108765	0.00015679	0.000668632	0.0382216	0.00596182	0.0554403	0.0128178	0.00578339	0.0353885	0.0122421	0.0156157	0.0638446	NK	batch 1
113	0.00144817	0.0472298	0.000636813	0.0339574	0.00969114	0.000259646	0.0689921	0.0472415	0.0476956	0.0237176	0.00580102	0.00464401	0.188564	0.0709588	0.00080648	0.0119478	0.040633	0.000391742	0.00386077	0.0434294	0.00240229	0.00305665	0.0258953	0.0716372	0.00227414	0.00932318	0.00774448	0.0954732	0.0809058	0.0493805	Tcell	batch 1
114	4.00269e-05	0.0025602	0.00219971	0.00277543	0.10512	0.00521413	0.113855	0.038547	0.00628796	0.0141738	0.00287581	0.0940338	0.0894307	0.0106624	0.000459064	0.00738557	0.0116106	0.0724401	0.18679	0.000209961	0.0138183	0.0987803	0.00319417	0.0347615	0.00430735	0.0256003	0.0283708	0.0207647	0.000155443	0.00357584	Myeloid	batch 1
115	0.00195275	0.0794663	3.63076e-05	0.000402784	0.000155029	0.00923897	0.0625806	0.0568842	0.000861347	0.0428693	0.0313105	0.0136258	0.14304	0.0400034	3.89413e-06	0.0208371	1.63325e-05	7.51861e-06	0.0636535	0.0730379	0.0533799	0.0166709	0.0195985	0.0033523	0.0239532	0.0499407	0.00116791	0.160063	0.0010982	0.0307921	Myeloid	batch 1
116	0.00111257	0.0172149	0.000211076	0.00198857	0.0543857	0.0219166	0.107782	0.0735834	0.0616592	0.0278059	0.0383553	0.0977122	0.0370651	0.0223536	0.04409	0.00113553	0.00198435	0.0115868	0.0367854	0.0356476	0.00107048	0.0225202	0.0370577	0.0626377	0.0371394	0.0179438	0.029189	0.0267268	0.0596975	0.0116414	Tcell	batch 1
117	0.0423023	0.0695366	0.0121494	0.0413636	0.0132511	8.64031e-05	0.0129934	0.0215165	0.0272522	0.0116323	0.0815826	0.00137062	0.122824	0.00816652	0.00120414	5.18384e-05	0.0330166	0.0105414	0.000248611	0.154025	0.0461502	0.0335741	0.0669747	1.6902e-05	0.0202697	0.00609577	0.0288747	0.0520384	0.0808186	7.10274e-05	Tcell	batch 1
118	0.0166372	0.00141955	0.0174119	0.00796337	0.0572416	0.00504345	0.0594726	0.00591962	0.0191352	0.057666	0.0140793	0.000510279	0.00541125	0.0640537	0.0244171	0.00011249	0.0651681	0.0456531	0.0533853	0.0118153	0.0396229	0.000286056	0.0107476	0.0703435	0.00627652	0.036393	0.275179	0.0141954	0.00623381	0.00820639	Bcell	batch 1
119	8.18884e-05	0.0334983	0.000470233	0.0215839	0.0507299	0.00747117	0.119349	0.0315441	0.022967	0.0170733	0.0174266	0.000753683	0.106735	0.00634572	0.0355003	0.0253433	0.0425976	0.0324576	0.0190951	0.0331843	0.0140291	0.0389277	0.0205742	0.0430609	0.0304822	0.0152662	0.00542516	0.0915362	0.0906957	0.0257952	Tcell	batch 1
120	0.0360599	0.0804904	0.000116839	0.0088541	0.0161483	0.0474682	0.102223	0.0354928	0.0666072	0.0172162	0.0216674	0.0191045	0.0360322	0.0573111	0.0598075	0.00027153	0.00286685	0.00387339	0.00124043	0.070997	0.029887	0.0581887	0.000744473	0.0495602	0.0110228	0.0671541	0.00285016	0.020829	0.0537346	0.0221797	Tcell	batch 1
121	0.0882869	0.0143111	0.00890311	0.153686	0.00560439	0.00267209	0.0281723	0.0121613	0.0557807	0.0418436	0.0914902	0.0279054	0.00493325	0.000317543	0.0581207	0.000471574	0.000351272	0.0253975	0.0103116	0.150157	0.0671872	0.0284632	0.00431672	0.000112711	0.0221754	0.0597197	0.0246304	0.0016678	0.0108207	2.88918e-05	Tcell	batch 1
122	4.906e-05	0.00936458	0.0326998	0.0538059	0.00640671	0.0100877	0.0259264	0.000186292	0.0354535	2.28616e-05	0.0148785	0.00059963	0.00693864	0.0254258	0.049217	0.0522099	0.0357784	0.0038055	0.0424652	0.0251628	0.0545158	0.0886953	0.0345212	0.0694514	0.0213075	0.0574558	0.0194434	0.15694	0.0660389	0.00114642	Tcell	batch 1
123	0.0164988	0.0670393	0.00974974	0.0650009	0.0131847	0.0399321	0.11773	0.000561934	0.0229308	0.0266909	0.0396706	0.00252414	0.0845224	0.0168734	0.0338998	0.00122344	0.0789507	0.0617012	0.0165174	0.00644843	0.000102673	0.0809691	0.0243644	0.00431113	0.0319721	0.0854865	0.0194404	0.0038552	0.0198237	0.00802453	Tcell	batch 1
124	0.0693373	0.0155089	0.0167408	0.0135421	0.0469387	0.00459333	0.00261619	0.00357785	0.0388008	0.000775843	0.0262819	0.00233126	0.00023465	0.143135	0.10509	0.0461326	0.000138083	0.000190903	0.0604006	0.00076525	0.055466	0.0429478	0.000501958	0.0313503	0.000620787	0.000131834	0.14719	0.000704578	0.114996	0.00895836	Bcell	batch 1
125	0.0433434	0.0199772	0.00146951	0.0202254	0.00100579	0.0169449	0.148234	0.0319504	0.00689784	0.000938763	0.0175428	0.00467122	0.109188	6.40188e-05	0.0701192	0.00603561	0.0298209	0.0383819	0.00852719	0.0680728	0.000574903	0.0192614	0.00497652	0.0330276	0.00950398	0.0827818	0.0209426	0.0861145	0.0311693	0.0682366	Tcell	batch 1
126	0.000677979	0.000189539	0.0635312	6.32194e-05	0.119961	0.0274338	0.0244994	0.054863	0.141599	2.95924e-05	0.00264361	0.0376251	2.15754e-05	0.0336387	0.000135152	0.000796412	0.261082	3.53067e-05	0.00089438	0.00469447	0.0284972	0.055755	0.0068861	0.0402205	0.0126199	0.0374994	0.00862261	0.00131661	0.00175676	0.0324105	NK	batch 1
127	0.0252792	0.0105311	0.0166281	0.00197752	0.0203075	0.00417025	0.0656118	0.00180849	0.0528942	0.03128	0.0113857	0.0208636	0.117574	0.0318152	0.0162642	0.0628097	0.0211998	0.0010527	0.0352009	0.0699138	0.0281535	0.01718	0.04238	0.0635471	0.000492766	0.118461	0.010953	0.0555082	0.0445189	0.000238631	Tcell	batch 1
128	0.0156886	0.00286996	0.0404281	0.0321862	0.0131463	0.00129872	0.00180815	0.0946911	0.0225182	0.00855112	0.0771044	0.0371432	0.107353	0.00931881	0.0722872	0.00599209	0.0200466	0.00919588	0.0376402	0.140753	0.00765514	0.0263588	0.00557962	0.0325246	0.0195018	0.000334144	0.0565575	0.0393356	0.039079	0.0230531	Tcell	batch 1
129	0.000193509	6.71918e-05	0.0319947	0.0850252	0.0465226	0.0175787	0.0279891	3.2562e-05	0.0332477	0.0264757	0.0348286	0.0938026	0.0244664	0.00885659	0.0106322	0.0201004	0.00681385	0.105166	0.0238875	0.00597172	0.0521889	0.00010987	0.0227847	0.0661339	0.0171369	0.063335	0.0290616	0.0612521	0.0841952	0.000149547	Tcell	batch 1
130	0.0568471	0.0566796	0.0354639	0.0468336	0.0694291	0.00162602	9.98395e-05	0.00317561	4.88859e-05	0.0621598	0.112307	0.0579656	5.66946e-05	5.92772e-05	7.04767e-05	0.0026346	0.00432869	0.0355285	0.135974	0.111624	0.0815796	0.0185214	0.0197506	0.000109302	0.0220634	0.0206661	0.0162629	1.77792e-05	1.7967e-05	0.0280987	Myeloid	batch 1
131	0.0113991	0.101964	0.0256064	0.115546	0.000635384	0.0828859	0.0363102	0.0607091	0.0173524	0.00111316	0.000241456	0.0237013	0.00578376	0.0016002	0.10946	0.000394471	0.00126727	0.028816	0.000355003	0.0218957	0.0106301	0.0735769	0.0173729	0.0585491	0.00656732	0.0349516	0.0455666	0.0610348	0.00656998	0.0381454	Tcell	batch 1
132	1.54745e-05	0.123668	0.000133736	0.0320285	0.000230642	0.028826	0.131255	0.000552696	0.0420746	0.00478043	0.0080247	0.00837583	0.0346499	0.0395277	0.00498573	0.0488713	0.0304225	0.0115031	0.115142	0.00883051	0.0439771	0.000665775	0.0126263	0.000911274	0.0784445	0.0557747	2.99849e-05	0.0977792	0.000105752	0.0357874	Myeloid	batch 1
133	0.066106	0.0280053	0.0306747	0.0122111	0.0245436	0.0252976	0.0560117	0.0014273	0.0128252	0.00167331	0.00129204	0.0059572	0.000485756	0.109909	0.0608196	0.00304504	0.016878	0.0290164	0.0285272	0.00570828	0.0635424	0.0375396	0.000455814	0.0270852	0.0114551	0.0127702	0.236685	0.000846939	0.0571629	0.0320429	Bcell	batch 1
134	0.000292818	0.000913126	0.0121199	0.0140752	0.0488363	0.0122017	0.142226	0.0724828	0.00910821	0.00992781	0.050747	0.09362	0.0692537	0.000991832	0.0653058	0.00659491	0.0389302	0.037703	0.0167402	0.00737573	4.14202e-05	0.0123854	0.0485767	0.11861	0.0111331	0.0126242	0.0493485	0.0123754	0.0118059	0.0136532	Tcell	batch 1
135	0.0712911	0.000406129	9.13884e-05	0.049275	0.0847998	0.0444718	0.000150121	0.000345566	0.0117527	0.00991629	0.0380281	0.0418072	0.00590208	0.00550144	0.0049445	0.0396259	0.304669	0.00941675	0.0427395	0.0030329	0.0241366	0.00611235	0.0501713	0.0215624	0.0130889	0.00382793	0.0492033	0.0555711	0.0017129	0.0064458	NK	batch 1
136	0.0607958	0.0161523	0.0110655	0.0230521	0.00607772	0.00404858	0.0482706	0.0169539	0.0388561	0.0250472	0.00866367	0.11916	0.152952	2.51321e-05	0.0267635	0.00997843	0.0102605	0.0421001	0.000308197	0.00656685	0.00373253	0.00305512	0.0433953	0.113944	0.00599676	0.00549739	0.0253307	0.0633059	0.0079393	0.100704	Tcell	batch 1
137	0.0365857	0.00248516	0.0334246	0.0368019	0.00471665	0.00580317	0.0173056	0.0221636	0.02856	0.0537161	0.014419	0.0125571	0.137042	0.0157191	0.0721771	0.0525129	0.0364737	0.013567	0.00251108	0.0337621	0.0254002	0.0039344	0.0263396	0.08568	0.00918091	0.0690152	0.00951745	0.0751906	0.0174649	0.045973	Tcell	batch 1
138	0.0512076	0.000961122	0.000384531	0.00450137	0.00624712	0.0098626	4.56825e-05	0.000646911	0.0345406	0.00188872	0.0291805	0.059176	0.0670366	0.0254841	0.00941091	0.0648825	0.268083	0.0250825	0.0043491	7.27041e-05	0.112251	0.0506621	0.0153614	0.000116755	0.000371933	0.00019246	0.00597861	0.00117743	0.000112056	0.150731	NK	batch 1
139	0.00623613	0.00391213	0.00597476	0.0658846	0.0689079	0.0105525	0.111967	0.0349742	0.0612473	0.00246751	0.0431738	0.00698502	0.0834978	0.000424021	0.0494989	0.0335752	0.0136801	0.0374283	0.0269464	0.000122458	0.0494843	0.0227481	0.00816626	0.0438292	0.00124129	0.0685056	0.0108644	0.0577037	0.0261036	0.0438978	Tcell	batch 1
140	3.381e-05	0.00108594	0.0253784	0.0629757	0.00086388	0.00159686	0.0958671	0.0173972	0.0736831	0.0061449	0.00067312	0.0576086	0.0890339	6.41856e-05	0.00980101	0.00433082	0.0285707	0.101554	0.00107744	0.0435545	0.00921558	0.0447234	0.0462889	0.0538193	0.00241256	0.044133	0.00594836	0.106852	0.0109674	0.0543445	Tcell	batch 1
141	0.000297979	0.0173841	0.0496462	0.0486565	0.0228493	0.00145475	0.0526003	0.0648926	0.00994107	0.0194935	0.0472486	0.0626661	0.132194	0.00063478	0.0497905	0.00894692	0.0234946	0.0197915	0.018318	0.0218149	0.0475256	0.0365266	0.0643905	0.00329886	0.000234502	0.0590305	0.00106359	0.11282	0.00191218	0.00108159	Tcell	batch 1
142	0.137144	0.0025773	0.00608687	0.0092504	0.00990026	0.0665958	0.000370957	0.0587466	0.00089376	0.0661819	0.00162922	0.0750136	0.00296059	0.000104241	0.0395533	0.0226762	0.128733	0.0353356	0.000278171	0.052504	0.00177451	0.0410807	0.0338719	0.0204492	0.0688218	0.000682726	0.059188	0.0197783	0.000872185	0.036945	Tcell	batch 1
143	0.0201146	0.000280428	0.0233996	3.0348e-05	0.000482193	0.0505088	0.00577288	0.0535507	0.0384707	0.0102876	0.017686	0.0176935	0.0949656	0.0140304	0.0191082	0.00660337	0.0434835	0.011858	0.00741654	0.153263	0.0474292	0.0291827	0.0336533	0.050554	0.00969758	0.0442365	0.0615307	0.070998	0.0407414	0.0229706	Tcell	batch 1
144	0.0407574	0.00158657	0.00466609	0.00415611	0.0547523	0.0106695	0.0802464	0.0302441	0.0291315	0.0296788	0.0229927	0.0298312	0.048455	0.00150451	0.0260114	0.0269993	0.00950676	0.0748975	0.0430229	0.00170752	0.00375425	0.0296949	0.0155729	0.0803155	0.06976	0.0106085	0.047583	0.151075	0.0150519	0.00576699	Tcell	batch 1
145	0.0457394	0.00485253	0.00114702	0.0286071	0.0121935	0.0497289	0.0791346	0.0395693	0.00348697	0.0517679	0.000589714	0.0161632	0.0803555	0.00276649	0.0423138	0.0131741	0.0441263	0.0377608	0.015555	0.0184791	0.069107	0.00148446	0.0134246	0.0258015	0.0311286	0.0253458	0.0496708	0.110375	0.0839365	0.00221418	Tcell	batch 1
146	0.0231735	0.0814218	0.143712	0.085329	0.0338415	0.0509237	0.102161	0.0388921	0.0122924	0.0574034	0.000135179	0.03206	0.0550302	7.51026e-05	0.0474367	0.00234969	0.000222793	0.0342677	0.00934736	0.0195907	4.23954e-05	0.0607482	0.00153557	0.0246201	0.0227437	0.017376	2.20984e-05	0.000277516	0.0425704	0.000397591	Tcell	batch 1
147	0.0397405	0.033479	0.00887855	0.149021	0.00828755	0.0125949	0.141611	0.0371014	0.0109487	0.0401875	0.012138	0.0490313	0.0135465	0.00880668	0.0150574	0.026305	0.00521811	0.0213775	0.0300175	0.0158898	0.0222335	0.0438646	0.0288883	0.0211956	0.0276643	0.0151268	0.0205178	0.0780396	0.0605251	0.00270726	Tcell	batch 1
148	0.184603	0.0174343	0.0718654	0.044098	0.0444268	0.0607588	0.00698245	1.31791e-05	0.0437925	0.00621795	0.00408752	0.0375472	0.000392073	0.0250384	0.028295	0.00455641	0.00162193	0.000723338	0.0168831	0.00379348	0.0319222	0.0735117	0.0031788	0.0774661	0.0142581	0.0238133	0.0185599	0.0587536	0.0952365	0.000169188	Tcell	batch 1
149	0.0217715	0.0272393	0.00597965	0.0438086	0.000381044	0.0210799	0.0886437	0.0331731	0.0396934	0.0478762	0.00178063	0.0260729	0.090288	0.0212479	0.00225171	0.00372307	0.00116381	0.000773752	0.0234167	0.0216704	0.00023082	0.00994352	0.0351366	0.083341	0.0337446	0.0376292	0.0293558	0.0866009	0.126967	0.035016	Tcell	batch 1
150	0.0182378	0.111323	0.00160958	0.0999637	0.00450457	0.0163167	0.100178	0.0110077	0.000938972	0.0130322	0.00109591	0.0757469	0.00839931	0.0176121	0.0458656	0.0370429	0.0672822	0.0916973	0.0208847	0.0242228	0.00921083	0.0454873	0.00203418	0.0135018	0.033187	0.0627339	0.0278733	0.0205478	0.00414243	0.0143192	Tcell	batch 1
151	0.0474454	0.139861	0.00694168	0.0498137	0.0289504	0.0176432	0.0257115	0.00409319	0.078825	0.0176839	0.00526326	0.0637973	0.0310565	0.00140695	0.0996192	0.0445451	0.0209513	0.0378551	0.000662581	0.0141662	0.0540881	0.0539219	0.00389781	0.0427729	0.014681	0.0063228	0.00973035	0.0445289	0.0257014	0.00806247	Tcell	batch 1
152	0.0146139	0.135805	0.0192439	0.0102692	0.00382203	0.0943207	0.110593	0.0324576	0.00140746	0.0425731	0.000345588	0.00168162	0.029475	0.00737391	0.000273591	0.0119494	0.01707	0.0199355	0.101003	3.11983e-05	0.00140265	0.0879753	0.0545084	0.000706347	0.0616867	0.0470592	0.000175553	0.0497367	0.000122138	0.0423825	Myeloid	batch 1
153	0.000439811	0.0115319	0.0219751	0.0228896	0.00662618	0.0014142	0.0916222	0.0176106	0.0733905	0.0577583	0.00174104	0.0135586	0.0319986	0.000251051	0.000403739	0.00638747	0.00308277	0.00171145	0.0504972	0.0563139	0.0847471	0.117595	0.0140773	0.0562612	0.0224865	0.0447269	0.0083717	0.05182	0.124651	0.00405923	Tcell	batch 1
154	0.00355833	0.0130161	4.30434e-05	0.072299	0.000510847	0.000398325	0.0412847	0.0561166	0.064086	0.0428684	0.0086047	0.105178	0.0746392	0.026402	0.0636931	0.00685314	0.014476	0.0241903	0.000593229	0.0428069	0.0190421	0.00174024	0.0166582	0.0502009	0.0146576	0.0215797	0.0359165	0.119458	0.00555358	0.0535754	Tcell	batch 1
155	0.0287007	0.0193946	0.00530417	0.0256966	0.00192775	0.0245273	0.0519218	0.0104755	0.00954436	0.0130765	0.000849439	0.00103886	0.0828853	0.00266076	0.00965829	0.0193326	0.0621461	0.0745473	0.0344454	0.0508594	0.000312127	0.0487634	0.0527225	0.0597381	0.0317363	0.0514026	0.0121731	0.156724	0.043801	0.0136347	Tcell	batch 1
156	0.0367029	0.00920985	0.00513083	0.0401872	0.0217225	0.0242053	0.100726	0.0511782	0.00329145	0.0345374	0.00111583	0.0510382	0.102637	0.0325016	0.115955	0.00403506	0.00768504	0.0609154	0.0207895	0.0284096	0.00713949	0.00502065	0.0107629	0.0192021	0.0206742	0.0656537	0.00247047	0.0727437	0.0431826	0.00117629	Tcell	batch 1
157	5.74699e-05	0.00803725	0.0416753	0.00824514	0.0293104	0.029347	0.0586821	0.0854938	0.000237135	0.0185572	0.116831	0.0379007	0.0647951	0.000362631	0.00396907	0.039129	0.000641385	0.0465605	0.004154	0.000463396	0.000127967	0.0626539	0.0548382	0.0236319	0.00301418	0.033819	0.074584	0.0223608	0.12673	0.00379065	Tcell	batch 1
158	0.147356	0.00778888	0.0543656	0.0654165	0.120892	0.0376553	0.0250056	0.000149576	0.00364187	0.00159113	0.0290371	0.0438105	0.0218248	0.0435676	0.0491282	0.019773	0.0529754	0.0114098	0.0370501	0.0376091	0.000179909	0.000479548	0.00791719	0.00384207	0.0278771	0.000110081	0.0050886	0.0493582	0.0851761	0.00992296	Tcell	batch 1
159	0.0130858	0.00549599	0.0366403	0.0756448	0.000849423	0.0118822	0.0221845	0.00166413	0.0237606	0.0457671	0.0366518	0.0389878	0.0496635	0.0781681	0.0145422	0.0340774	0.0154979	0.0434489	0.00792801	0.0357638	0.0311659	0.0163866	0.0147939	0.0163275	0.0119659	0.0467034	0.0292666	0.128403	0.104653	0.00863074	Tcell	batch 1
160	0.000237798	0.00121081	0.0589736	0.0186546	0.133442	0.0872186	0.119084	0.000144883	0.00493596	0.0222438	0.0802841	0.0249282	0.0118438	0.000838921	0.0119719	0.00505966	0.00944266	0.00105989	0.0139088	0.0024049	0.142717	2.00032e-05	0.0528457	0.0408035	0.000174646	0.0725848	0.000345652	0.0262073	0.0525666	0.00384569	Tcell	batch 1
161	0.0288276	0.0395292	0.00265705	0.0783899	0.000314289	0.0900978	0.0187452	0.0046269	0.000650874	0.0482029	1.14026e-05	0.00779304	0.0800214	0.0746628	0.0400171	0.00755003	0.0237716	0.0193445	0.132948	0.000137215	0.00156007	0.0530259	0.00161039	0.00702494	0.0387378	0.0863343	0.0122183	0.0401848	0.000634667	0.0603697	Myeloid	batch 1
162	0.00306204	0.0148434	0.0344858	0.21734	0.000646234	0.0712566	0.0703056	0.00387657	0.0380821	0.000283206	0.000232283	0.0144311	0.0165302	0.000937668	0.094535	0.00101531	0.0104096	0.0188408	0.0155315	0.0100239	0.00033091	0.147414	0.00156805	0.00496614	0.0347956	0.0167605	0.0245416	0.00163687	0.0678811	0.0634361	Tcell	batch 1
163	0.000149091	0.0590366	0.011373	0.0154821	0.00383042	0.0198838	0.0407595	0.0592798	0.0496089	0.0767258	0.0306027	0.0254452	0.00358408	0.00121185	0.00602338	0.00113247	0.000100126	0.0473045	0.0276653	0.0149457	0.0536567	0.0307842	0.00251737	0.124459	0.0161484	0.0864838	0.000231433	0.0670572	0.109706	0.014811	Tcell	batch 1
164	0.0201323	0.0899953	0.0122757	0.0429859	0.00347893	0.00391061	0.132924	0.101066	0.000123365	0.151585	0.0351277	0.0360904	0.0242316	0.0395986	2.71128e-05	0.0403357	6.58383e-06	4.76119e-05	0.106042	0.0124032	0.0344184	0.000591758	0.0450149	0.00353902	0.0223504	0.0131381	0.000249391	0.0279053	0.000129792	0.000274695	Myeloid	batch 1
165	0.0310746	0.00359681	0.0471644	0.0848953	0.0448878	0.00391236	0.0346316	0.00451066	0.00677971	0.00781682	0.0822591	0.00167346	0.0614362	0.0791319	0.0432501	0.00223986	0.00745738	0.00726085	0.0684821	0.125404	0.0160431	0.000279493	0.0075885	0.0894933	0.00807564	0.0222971	0.0311915	0.0238038	0.0527483	0.000613782	Tcell	batch 1
166	0.000112469	0.010606	0.0336614	0.0665546	0.0328329	0.0130899	0.0614732	0.020546	0.00538245	0.00234344	0.076866	5.52926e-05	0.074831	0.0828168	7.32504e-06	0.0554018	0.000465296	0.000632406	0.000354839	0.000439771	0.0839633	0.0599315	0.0315393	0.00316477	0.0311282	0.0243356	0.148244	0.000934069	0.0371452	0.0411413	Bcell	batch 1
167	0.00661932	0.0333629	0.00111816	0.0572277	0.0631806	0.00371736	0.103522	0.0041907	0.0153647	0.0244546	0.00981154	0.0902979	0.0701332	0.0309144	0.0166183	0.00482685	0.0644664	0.0668138	0.055378	0.0060062	0.00284048	0.0406264	0.00546565	0.00743192	0.00552286	0.00452833	0.024248	0.109298	0.0440037	0.0280098	Tcell	batch 1
168	0.0290235	0.0244698	0.00417663	0.0750513	0.000849399	0.0533517	0.0543865	0.00433942	0.0452371	0.0223776	0.0159423	0.060741	0.0558815	0.0127945	0.0344375	0.000533586	0.00343084	0.0187205	0.00303559	0.00679202	0.00377408	0.155815	0.0150804	0.0502728	0.0642455	0.0589816	0.0782082	0.0334682	0.00113094	0.0134515	Tcell	batch 1
169	0.00884669	0.0265256	0.0172726	0.0367547	0.00319086	0.000716416	0.043019	0.0550171	0.00705115	0.0188383	0.00291424	0.0610987	0.0866697	0.0313715	0.0147644	0.0421147	0.0707869	0.0166098	0.0104214	0.029536	0.102181	0.0279204	0.0105007	0.0148825	0.000299918	0.0514394	0.00782373	0.0945092	0.0836384	0.0232845	Tcell	batch 1
170	0.00557786	0.00066877	0.0772258	0.000297608	0.00454581	0.0232652	0.0591454	0.0610461	0.00317991	0.0309767	0.141938	0.0126698	0.0811033	0.0086736	0.000245587	0.0285175	0.056246	0.00380317	0.00161759	0.168799	0.00776023	0.00137659	0.0311286	6.60871e-05	0.0505656	0.000113866	0.0704103	0.000738276	0.0170513	0.0512459	Tcell	batch 1
171	0.000463688	0.0146759	0.00013379	0.0183275	0.000779716	2.40926e-05	0.125144	0.0455057	0.0551484	0.0502035	0.0269287	0.0443525	0.0951813	0.000729429	6.54375e-05	0.0557673	0.0248968	0.0443916	5.90759e-05	0.00380805	0.00145381	0.000343024	0.016074	0.0735126	0.000611741	0.099994	0.000512749	0.199554	0.000276517	0.00108148	Tcell	batch 1
172	0.0233756	0.00480514	0.0500511	0.0322207	0.0260113	0.0368878	0.00202232	0.0483701	0.033301	0.0451407	0.0207226	0.000300596	0.0144234	0.0151517	0.0207444	0.00025275	0.00879814	0.00377706	0.000834894	0.115408	0.0524353	0.0743199	0.0211934	0.0722075	0.0349754	0.0469977	0.0236228	0.0606331	0.10637	0.00464522	Tcell	batch 1
173	0.0163496	0.00484131	0.0348316	0.0583788	0.0306923	0.000641026	0.0456274	0.015057	0.0251877	0.00182475	0.0113967	0.012624	0.0723344	0.0391585	0.0449655	0.0524772	0.0407627	0.00495417	0.0270803	0.0332208	0.00644703	0.0249223	0.0555741	0.0451891	0.0200565	0.0247673	0.0626662	0.0928815	0.0945867	0.000503631	Tcell	batch 1
174	0.0297487	0.0039223	1.68455e-05	8.49448e-05	0.0275031	0.0108737	0.00708269	0.00939737	0.0709337	0.0477348	0.0445885	0.0338762	0.12584	0.00647721	0.0547334	0.00222968	0.0236921	5.13327e-05	0.00840557	0.18731	0.03974	0.0297258	0.0208834	0.0165855	0.0127144	0.0315067	0.0364432	0.0269364	0.0818409	0.00912096	Tcell	batch 1
175	0.00401591	0.0132958	0.0538666	0.0362078	0.0168127	0.067046	0.0517184	0.0132468	0.0369263	0.0173288	0.0352786	0.0448209	0.00217922	0.00307072	0.00629465	8.07889e-05	0.00774841	0.0816093	0.000840265	0.0263971	0.0109415	0.0118442	0.00669642	0.0178852	0.0436239	0.0204118	0.0559522	0.188917	0.0714231	0.0535197	Tcell	batch 1
176	0.0174225	0.0333205	0.00685291	0.000410265	0.0486829	0.0329065	0.0013681	0.0210777	0.00507328	0.264387	0.0336013	0.000115049	0.0473182	0.106163	0.0206971	0.00127551	0.0013402	0.0170039	0.00291578	0.16333	0.000967651	0.0349345	0.0248249	0.000130801	0.0225676	0.00553835	0.00155836	2.51545e-05	0.0831763	0.00101501	Tcell	batch 1
177	0.0500771	0.0261413	0.0179188	0.0809335	0.120992	0.00101475	0.00134532	0.000676106	0.0926728	0.0054242	0.0190633	0.00791144	0.0437333	0.0167686	0.0360532	0.0514448	0.127964	0.0276615	0.0486427	0.0525488	0.0010676	0.00986766	0.0199505	0.0781495	0.00671121	0.000803294	0.0306866	0.000753977	0.00386173	0.01916	NK	batch 1
178	0.000122549	0.00179575	0.000693845	0.041011	0.00429849	0.0292207	0.0612914	0.0035311	0.0144609	0.0782517	0.00639911	0.058521	0.0045222	0.0436854	0.0375549	0.0293521	0.0467653	0.104099	0.000533142	0.023053	0.0227139	0.019761	0.0416457	0.0344097	0.0302205	0.0326704	0.0248445	0.0946985	0.0879945	0.0218793	Tcell	batch 1
179	0.00337486	0.00240032	0.0287057	0.0528107	0.051635	0.0346387	0.0120351	0.0142224	0.080494	0.0354825	0.0123536	0.0142495	0.062607	0.00360018	0.0610921	0.0795302	0.0356591	0.0421842	0.00203293	0.114016	0.0417365	0.0209295	0.0108883	0.0886164	0.00836759	0.00696951	0.00178491	0.0542556	0.0215578	0.00176947	Tcell	batch 1
180	0.0227218	0.00568069	0.0211219	0.110862	0.00199047	0.011464	0.0705417	0.0755883	0.0753251	0.00646028	6.99861e-06	0.00656998	0.00901833	0.0140499	0.0735453	1.9819e-05	0.00669709	0.00441362	0.0684877	0.0034073	0.0251683	0.0245045	0.00090877	0.0466291	0.0324784	0.0982488	0.0142024	0.0775165	0.0895031	0.00286838	Tcell	batch 1
181	0.0725239	0.00391983	0.0311721	0.053331	0.0174296	0.0568461	0.0420063	0.0579105	0.0872919	0.0371985	0.0026481	0.00104533	0.0927958	0.0280909	0.0259164	0.00450122	0.00463632	0.0180705	0.0115283	0.000295522	0.0063166	0.0069926	0.0429297	0.06586	0.00435699	0.0780007	0.0108982	0.0556472	0.069063	0.0107768	Tcell	batch 1
182	0.00771066	0.0749933	0.0945719	0.139099	0.0326929	0.0240926	0.0511319	0.00106508	0.00864911	0.00929678	0.0302026	0.0418574	0.00393788	0.00857126	0.0566315	0.000289332	0.0261839	0.00683096	0.00794115	0.0237399	0.00694818	0.0637127	0.0108014	0.000110379	0.0109571	0.00279124	0.00974712	0.0755758	0.0905941	0.0792733	Tcell	batch 1
183	0.00716515	0.000258604	0.0064935	7.76634e-05	0.11958	0.0413095	0.0281581	0.000510284	0.112298	0.0220679	0.0190225	0.0115307	0.00150626	0.0137968	0.013404	0.000215834	0.290454	0.000478243	0.00167085	0.0312164	0.024333	0.100008	0.000425045	0.0558424	0.0368675	0.00156743	0.0081845	0.0223874	0.000515037	0.0286558	NK	batch 1
184	0.100586	0.0116194	0.0758297	9.89274e-05	0.0889533	0.000336934	0.00368732	0.0532919	0.00821868	0.0669197	0.00181888	0.0160534	6.3071e-06	0.156964	0.00673751	0.11099	0.000727428	0.000477898	0.12485	0.0108523	0.0347546	0.011445	0.000568987	0.0271575	0.0180326	0.0111427	0.0112814	3.5073e-05	0.0368305	0.0097321	Myeloid	batch 1
185	0.0393444	0.000843517	0.0343628	0.0172774	0.00206318	0.0269091	0.000494712	0.195178	0.0541076	0.0472637	3.09201e-05	0.0117307	0.0616129	0.000250259	0.091909	0.000566131	0.0208673	0.0581006	0.000179971	0.000429149	0.0407883	0.11168	0.00214627	0.0267268	0.00175755	0.0166996	0.0010439	0.0668621	0.0311419	0.0376317	Tcell	batch 1
186	0.0431238	0.00121366	0.00059264	0.057163	0.00450848	0.00876046	0.0649934	0.042583	0.0808076	0.028643	0.00204546	0.0330887	0.034819	0.00446046	0.0537066	0.00639515	0.0541109	0.0136383	0.0571088	0.00998404	0.0205884	0.0140692	0.0146083	0.0274192	0.0234763	0.0564942	0.0254711	0.142889	0.0696488	0.00358877	Tcell	batch 1
187	2.95523e-06	0.0334577	3.94932e-06	0.000740244	4.85166e-06	2.22641e-06	0.128387	0.0649789	2.63538e-05	0.000111749	0.00147159	6.85998e-06	0.111546	0.181352	2.50082e-06	0.077028	2.5199e-06	4.73053e-06	1.55674e-06	3.83081e-05	3.21699e-06	0.00260636	0.0313063	0.0217274	0.043169	0.0988427	0.0866831	0.0804265	0.0359983	6.72121e-05	Bcell	batch 1
188	0.000112396	0.000369212	0.0254897	0.00110928	0.0650976	0.0343007	0.00479695	0.00105263	0.0098715	0.0313787	0.0433554	0.00447751	0.0127472	0.07329	0.024655	0.00933811	0.0265516	0.0809863	0.0216811	0.00308213	0.075806	0.0378654	0.00560968	0.113126	0.00521376	0.0141673	0.22423	0.00488431	0.00851749	0.0368377	Bcell	batch 1
189	0.0937378	0.0354293	0.0755709	0.0150175	0.0404567	0.00596168	0.00526143	0.0169157	0.00059872	3.51379e-05	0.00515878	0.0804009	0.0949556	0.00738045	0.0341737	0.0122818	0.072159	0.00453886	0.0413762	0.0934629	0.000102234	0.00703296	0.0207872	0.00254488	0.0946678	4.64068e-05	0.0799246	0.000267081	5.14064e-05	0.0597026	Tcell	batch 1
190	0.0475715	0.000143909	0.0322639	0.0300381	0.01851	0.0427078	0.0237133	0.0365157	0.00011991	0.0759456	0.0747627	0.0532597	0.0964724	0.0302269	0.0715173	0.00633997	0.00642144	0.0831194	0.0117737	0.0926146	0.0473762	2.41153e-05	0.0317323	7.25995e-05	0.00100887	0.00025201	0.0054171	0.0144921	0.065275	0.000311757	Tcell	batch 1
191	2.15512e-05	9.18628e-05	0.0125958	0.073358	0.0777778	0.0109714	0.0580799	0.0965663	0.00848216	0.0152917	5.97788e-05	0.0608231	0.0669502	0.000157729	0.000889088	0.000710849	0.00733641	0.075292	0.0112165	0.00198998	0.0554303	0.00135001	0.0613639	0.0528961	0.00350611	0.045249	0.0337115	0.0975499	0.0694952	0.000785884	Tcell	batch 1
192	0.0188946	0.000695735	0.0387722	0.0323775	0.00106291	0.0193643	0.000314903	0.0115464	0.0365922	0.0241703	0.00661727	0.0684491	0.0813748	0.047452	0.0134179	0.0192776	0.0147076	0.0408748	0.0347375	0.132053	0.0219616	0.0550024	0.0328256	0.00541964	0.00367348	0.000191709	0.0215814	0.0629082	0.108813	0.04487	Tcell	batch 1
193	0.00745581	0.0384999	0.00643723	0.137784	0.000332467	0.0511294	0.0799126	0.0120587	0.00243662	0.0356084	0.0894499	0.0402374	0.0702414	0.00212786	0.0145624	0.00167676	0.000363589	0.032178	0.00988204	0.0436083	0.0245905	0.138661	0.0193227	0.00135578	0.0182878	0.0313357	0.023673	0.0367234	0.000745444	0.0293216	Tcell	batch 1
194	0.027715	0.0487616	0.0470098	0.0965905	0.00405698	0.0935509	0.0191593	0.0482263	0.00459372	0.00696811	0.0599722	0.0312677	0.0849725	0.0366646	0.0770184	0.000712824	0.0118621	0.0383622	0.00627308	0.0503972	0.0015042	0.0755106	0.00533203	4.3372e-05	0.0211004	0.0324148	0.00109184	0.000125052	0.063562	0.00518085	Tcell	batch 1
195	0.0350145	0.027571	0.0126564	0.00108142	0.0168625	0.00495487	0.152008	0.0294916	0.0587275	0.0401098	0.0799198	0.0089437	0.0422101	0.0107392	0.0182651	0.00146732	0.0108734	0.0592314	0.0262433	0.0183194	0.000255145	0.0144159	0.020958	0.0757353	0.0057591	0.0216259	0.0286647	0.0670545	0.0843315	0.026509	Tcell	batch 1
196	0.000115429	5.87502e-05	0.0577569	4.05896e-05	0.110886	0.0408977	0.0112449	0.0513285	0.00786068	0.026583	0.0829011	0.0356337	0.00623566	0.0731723	0.00136378	0.0742306	0.00459246	0.0327865	0.0158937	0.00547044	0.0655994	0.0142932	0.0317086	0.0671337	0.0189614	0.00392973	0.135211	0.0188647	0.00465787	0.000588606	Bcell	batch 1
197	3.81045e-05	0.00651238	0.0455277	0.0358265	0.0495096	0.000242341	0.108002	0.0650509	0.0293618	0.0120312	0.0408255	0.070307	0.0614378	0.0389983	0.0498461	0.0195321	0.00496992	0.0356217	0.0353712	0.0218022	0.000933924	0.0371802	0.0259158	0.0371579	0.00240889	0.0389475	0.00455821	0.0532313	0.0664093	0.00244303	Tcell	batch 1
198	0.00519352	0.0201985	6.91183e-05	0.036092	0.00116569	0.00419835	0.106065	0.00344382	0.0673733	0.0241311	0.0502116	0.0232668	0.0600929	0.0202028	0.0541917	0.0562089	0.00239023	0.00734265	0.0311694	0.0317946	0.0625255	0.0132502	0.00481038	0.0620241	0.0203243	0.0593771	0.0221412	0.0706026	0.0451601	0.0349829	Tcell	batch 1
199	9.30651e-05	0.00840688	0.00238198	0.0511694	0.00272771	0.00234404	0.0609488	0.0605175	0.0590817	0.000587273	0.0154929	0.0424048	0.0320789	0.00228868	0.000194135	0.0151507	0.00618302	0.0363774	0.0246961	0.0811581	0.024186	0.00692807	0.0388829	0.0693466	0.0128436	0.117215	0.00183152	0.0806108	0.102503	0.0413691	Tcell	batch 1
200	0.109815	0.0162435	0.0398259	0.121982	0.0119194	0.0266685	0.000782301	0.0040003	9.6203e-05	0.0546342	0.0787064	0.0182244	0.0660867	0.0179863	0.0108527	0.00933264	0.0124874	0.00745951	0.0101544	0.0797666	0.0399396	0.00320877	0.00222823	0.0220819	0.000875833	0.00979668	0.0633457	0.0697696	0.073284	0.0184461	Tcell	batch 1
201	0.00138471	0.0182949	0.0954269	0.0385101	0.0434469	0.000181822	0.134578	0.03086	0.0236682	0.0387217	0.0138644	0.0463851	0.0224955	0.000341323	0.00239552	0.0274378	0.0199194	0.0406322	0.0166409	0.0329149	0.0351858	0.0175795	0.0314782	0.0439162	0.00471639	0.0136676	0.0255143	0.12936	0.035372	0.0151097	Tcell	batch 1
202	0.0134813	0.00277508	0.0538885	0.0269581	0.0249575	0.0229372	0.0251725	1.48898e-05	0.0338255	0.000238707	0.0213138	0.0301477	0.000273008	0.119747	0.101015	0.0528952	0.00142579	0.000920204	0.030136	0.0349722	0.0461697	0.0100966	0.00267052	0.0328217	0.0148997	0.00546617	0.174071	0.00107142	0.115385	0.000253859	Bcell	batch 1
203	0.00772143	0.00674677	0.0258306	0.113418	0.0543226	0.0283119	0.00639742	0.0291617	0.0213362	0.00117413	0.00694613	0.0667053	0.0206122	0.0663925	0.0209827	0.00167095	0.014193	0.040849	0.00265854	0.220707	0.0379763	0.0231543	0.00168293	0.00680166	0.0326556	0.0677358	0.00643942	0.00338598	0.0635612	0.000468344	Tcell	batch 1
204	0.0613739	0.0218185	0.0166526	0.0170731	0.00156751	0.00701641	0.0225065	0.0249922	0.028339	0.0161729	0.0263596	0.0066102	0.0518507	0.0351418	0.00945054	0.00804775	0.0253654	0.0211656	0.00562293	0.146062	0.0555438	0.0575663	0.0492597	0.00292276	0.0220468	0.00786652	0.030184	0.0765213	0.0545559	0.0903437	Tcell	batch 1
205	0.000232633	0.00152349	0.0234091	0.0810141	0.0016691	0.0249358	0.0836343	0.0010736	0.062683	0.00388004	0.0457354	0.00760431	0.0758122	0.0155485	0.106521	0.0314672	0.0178055	0.0421468	0.0359853	0.0284244	0.0148319	0.024722	0.00534295	0.0596237	0.0118828	0.0347946	0.0240321	0.0658474	0.0671505	0.000665927	Tcell	batch 1
206	2.64738e-05	0.000167786	0.0193516	0.0307024	0.0749784	0.017314	0.053498	0.00555944	0.0456091	0.0280636	0.018334	0.0572765	0.0500267	0.00294792	0.0562822	0.0561989	0.0399549	0.0861548	0.0266034	0.0155284	0.0716189	0.00226863	0.0190555	0.0749529	0.00163471	0.0292194	0.00764051	0.0605579	0.0478605	0.000612791	Tcell	batch 1
207	0.0560587	0.0135969	0.10201	0.0966822	0.0365052	0.0117948	0.12875	0.0297391	0.00690702	0.0360965	1.18486e-05	0.000107161	0.0610669	0.041494	0.0136788	0.000616759	0.0558065	0.0474159	0.000122075	0.000460184	0.0539442	0.0652402	8.67904e-05	0.0361992	0.00517974	0.0137711	0.0157869	0.0388403	0.0319977	3.38578e-05	Tcell	batch 1
208	0.0158355	0.0923565	0.000784345	0.00598237	0.0503975	0.0292322	0.041126	0.00164988	0.000138083	0.209635	0.0192513	5.75953e-05	0.124011	0.00696994	0.0488907	0.00209127	0.00816631	0.0305123	0.00448206	0.0292529	5.45633e-05	0.0813601	0.0599988	0.00163663	0.0306262	0.0126759	0.0531396	0.005492	0.03392	0.000272897	Tcell	batch 1
209	0.0950058	0.0210283	0.0419605	0.0291979	0.0989828	0.0600311	0.0221611	6.77905e-05	0.0840437	0.0226628	0.00354245	0.0913803	0.00275103	0.0089358	0.0318788	0.0119969	0.0695471	0.0993241	0.0144975	0.00239886	0.0734306	0.00528232	0.00864368	0.0118414	0.00356647	0.00584335	0.0101357	0.0064836	0.00330951	0.0600689	Tcell	batch 1
210	4.11578e-05	0.000645878	0.014725	0.0551851	0.131863	0.0158122	0.019031	0.0280938	0.0425579	4.72998e-05	0.0377053	0.000150977	0.145847	0.0503721	0.000799459	0.000233455	0.0174538	0.0264588	0.000319507	0.195009	0.0119544	0.00328985	0.0245178	0.0143318	0.0165	0.00231753	0.00625758	0.072723	0.0652964	0.000460445	Tcell	batch 1
211	0.0500262	0.00456831	0.00890472	0.00827146	0.000130886	0.00194973	0.00035559	0.0236218	0.0261746	0.00369649	0.0554857	0.00310129	0.0565821	0.00948544	0.00938033	0.0734012	0.0147529	0.0523156	0.0249486	0.207287	0.0452322	0.0213298	0.0130173	0.00985944	0.0200446	0.000560215	0.061025	0.0875328	0.057119	0.0498403	Tcell	batch 1
212	0.0461398	0.0058195	0.0712149	0.0045344	0.000676997	0.017543	0.0692948	0.0825613	0.0986108	0.0313519	0.0890742	0.00667043	0.0560822	0.00266174	0.000190206	0.000221678	0.000111359	0.00264578	0.0307676	0.149414	0.0215543	0.000764917	0.00679657	0.022268	0.0105246	0.00123122	0.0384687	0.0421347	0.0686113	0.0220589	Tcell	batch 1
213	0.0281373	0.0568569	0.0432529	0.106517	0.000842645	0.0770022	0.0640146	0.000752301	0.0336794	0.0027867	0.00232923	0.0604762	0.00143772	0.0258614	0.00921232	0.000251805	0.00379935	0.00301599	0.00362421	0.0086629	0.0377732	0.126756	0.00467977	0.0020198	0.0165105	0.0205105	0.0164331	0.0774142	0.112986	0.0524042	Tcell	batch 1
214	0.0467718	0.0214106	0.0122386	0.0761622	0.0016322	0.0213685	0.111812	0.0260859	0.00654364	0.0309707	0.0170404	0.0358791	0.037094	0.0340087	0.00134199	0.0675646	0.0432657	0.0560453	0.0071469	0.00141747	0.0296037	0.0432869	0.028094	0.000267102	0.00990912	0.0466033	0.01212	0.0792853	0.0831196	0.0119111	Tcell	batch 1
215	0.0102626	0.00165227	0.101741	0.0112708	0.0497676	0.00302943	0.0515751	0.0164661	0.0038309	0.0234468	0.0133938	0.0148984	5.1926e-05	0.150112	0.0535967	0.0301717	0.00334303	0.00729266	0.0254918	0.00225047	0.0521138	0.000743467	0.0201164	0.107568	0.0130491	0.0294912	0.159601	0.00250535	0.0361709	0.00499598	Bcell	batch 1
216	0.0243658	0.00810899	0.0880731	0.126257	0.0661347	0.0229722	0.0426853	0.0167461	0.0345324	0.0248188	0.00608708	0.0311492	0.00629455	0.0326898	0.0492524	0.00174631	0.0173681	0.00341547	0.00461614	0.0125245	0.00438542	0.0781095	0.075714	0.0744076	0.00828206	0.036398	0.00791945	0.0878383	0.00486819	0.00223992	Tcell	batch 1
217	0.258769	0.0163573	0.0618287	0.0355883	0.0667033	0.00683359	0.0578168	0.00515513	0.00085671	0.0384483	0.000599997	0.0295327	0.0134163	0.00299612	0.00526028	0.0474271	0.0888143	0.0075511	0.00167096	0.00204062	7.82518e-05	0.0444489	0.0393891	0.0536637	0.0161776	0.0528111	0.00467585	0.0190465	0.016387	0.00565555	Tcell	batch 1
218	0.0515454	0.109476	0.0554611	0.00937744	0.00184134	0.0129348	0.057926	0.00157595	0.0201373	0.013202	0.0701738	0.0470589	0.00455268	0.000343447	0.0600361	0.0340336	0.0198399	0.0455298	0.00197717	0.0296363	0.00372118	0.0162421	0.0382717	0.0860057	0.0216842	0.0987012	0.0232073	0.0407763	0.0038818	0.0208497	Tcell	batch 1
219	0.0242112	0.0187436	0.103716	0.074735	0.0717318	0.0136953	0.00588344	0.000594461	0.0905054	0.00417469	0.0094352	0.00479068	0.0283718	0.000156155	0.0442344	0.0342188	0.00910234	0.039104	0.0073419	0.000359987	0.0726972	0.176342	5.83809e-05	0.00392999	0.00405299	5.47409e-05	0.000427754	0.142542	0.00541345	0.0093752	Tcell	batch 1
220	0.0436031	0.0301731	0.0497823	0.0462981	0.0584804	0.00896202	0.0149103	0.00104003	0.0282324	0.0205559	0.00552142	0.0173717	0.000351714	0.0154794	0.00299591	0.0379677	0.209353	0.0551151	0.0562431	0.0406821	0.0432454	0.00447812	0.0141464	0.000769821	0.0173161	0.00133355	0.0558941	0.000320656	0.0868787	0.0324988	NK	batch 1
221	0.00814582	0.00253859	0.052987	0.055712	0.0363841	0.0496255	0.00490203	0.00403295	0.045527	0.0034731	0.0587172	0.0027593	0.055305	0.00107032	0.0872576	0.000239422	0.0232567	0.0304555	0.00556393	0.140212	0.00625298	0.00123829	0.0358696	0.053539	0.0175537	0.0389922	0.0398302	0.0392386	0.065256	0.0340645	Tcell	batch 1
222	0.126054	0.000259397	0.00356129	0.00877223	0.107239	0.0352079	0.0996496	0.000133658	0.00467107	0.0728468	0.0215404	0.0396033	0.00819922	0.00961972	0.0125359	0.0244009	0.136933	0.0240999	0.0248711	0.0564674	0.00401622	3.76973e-05	0.0529846	0.00150695	0.075654	0.00650613	0.0181274	0.00165401	0.022646	0.000200838	NK	batch 1
223	0.000849506	0.00313498	0.00703005	0.0251678	0.0438249	0.0014924	0.0017732	0.0841676	0.0530228	0.000585914	0.00202187	0.0288632	0.060631	0.00801008	0.0610604	0.0271523	0.00717802	0.097733	0.0389532	0.162365	0.0330847	0.0608271	0.0326827	0.00751762	0.0374085	0.00393083	0.0364999	0.00171822	0.0704326	0.000880495	Tcell	batch 1
224	0.112726	0.000110007	0.00147056	0.0794403	0.0775797	0.0171176	7.8999e-05	0.00334368	0.0783641	0.0129798	0.000238281	0.0529695	0.0217062	0.0204572	0.0544864	0.0224643	0.181385	0.0368946	0.00631305	0.0391397	0.0164904	0.000539819	0.0116803	0.0424978	0.0090383	0.00117996	0.0286407	0.000202727	0.0346462	0.0358192	NK	batch 1
225	0.00223797	0.0598585	0.0327982	0.0295182	1.20937e-05	0.00463752	0.0631654	0.099341	0.00470742	0.178386	0.0179548	0.0118192	0.0358025	0.102796	0.0195013	0.0442086	1.30706e-05	0.0139564	0.0556251	0.121781	0.000434226	0.00106164	0.00482551	0.0326001	0.0284684	0.00593375	0.0019383	0.00750362	0.0182247	0.000888381	Myeloid	batch 1
226	0.0949958	0.00152333	0.000173392	0.000123767	0.0308322	0.0160258	0.0265924	0.0240786	0.00511517	0.00417815	0.00485431	0.00485295	0.000791376	0.142128	0.0217566	0.024685	0.0241099	0.00719676	0.05433	0.0116329	0.0617006	0.000493185	0.0011332	0.0580061	0.00543422	0.00118919	0.183878	0.0291999	0.156098	0.00289145	Bcell	batch 1
227	0.00166056	0.0147626	0.0446247	0.0961104	0.00822315	0.0290526	0.0867891	0.0427413	0.0168808	0.0203366	0.00782769	0.0405183	0.0794425	0.0202894	0.000146927	0.00593145	0.00158561	0.00112686	0.0348532	0.0795325	0.00895474	0.00924526	0.0111992	0.0834744	0.0206705	0.0172631	0.00378235	0.0904831	0.116785	0.00570641	Tcell	batch 1
228	0.0600105	0.0456442	0.0142783	0.114821	0.000661678	0.000760825	0.0319229	0.00761192	0.0566078	0.0267029	0.0252947	0.0630072	0.0160083	9.26342e-05	0.00280418	0.0643464	0.0172339	0.0344239	0.000280593	0.0281251	0.000895814	0.0176447	0.0708463	0.0550937	0.0120736	0.123933	0.0398487	0.00257018	0.0295738	0.0368816	Tcell	batch 1
229	0.000220851	0.0216646	0.0478796	0.0307609	0.0563638	0.0112433	0.0880492	0.0171857	0.0861049	0.0543984	0.0093114	0.0226214	0.0150375	0.0154691	0.0176296	0.0075964	0.00155503	0.00220095	0.0311861	0.0495437	0.0512108	0.0126159	0.0163902	0.0905716	0.00484886	0.0443563	0.00079369	0.0987146	0.0904225	0.00405301	Tcell	batch 1
230	0.00923923	0.0203919	0.0351294	0.00292665	0.0445057	0.0024831	0.097807	0.072812	0.0566844	0.0814523	0.0151719	0.00624563	0.0983703	0.0276958	0.000291593	0.0330947	0.00235919	0.0501974	0.0029133	0.0458858	0.00413001	0.00920113	0.013301	0.0616728	0.0594433	0.0568012	0.00271944	0.0450127	0.0412638	0.000797477	Tcell	batch 1
231	0.0131277	0.0331129	0.000959365	0.0293365	0.0118103	0.00734152	0.0309358	0.000173202	0.173334	0.0191763	0.0378156	0.0581274	0.000570798	0.0359055	0.0658329	0.000447499	0.229123	0.0109316	0.00248461	0.0310829	0.0828764	0.0156303	0.0080013	0.000398557	0.00133669	0.00224121	0.0342738	0.0014718	0.000318927	0.061822	NK	batch 1
232	5.03359e-05	0.000434205	0.0627645	0.0386091	0.0196646	0.0286233	0.0748524	1.17918e-05	0.0479671	0.000651166	0.0334819	0.0213595	0.00128775	0.0985503	0.0607717	0.035167	0.0417349	0.00107039	0.0707244	5.11678e-05	0.0139166	0.0058607	0.0028715	0.00662187	0.000155751	0.0017175	0.221633	0.0104114	0.0852785	0.0137053	Bcell	batch 1
233	2.04166e-05	0.0104466	0.0201224	0.173185	0.0588959	0.0538077	0.0740927	0.00402826	0.0217527	0.00305413	0.000314842	0.0172385	0.00836158	0.000264101	0.0310333	0.0278521	0.00896686	0.0653642	0.0715537	3.01022e-05	0.0136703	0.108228	0.0118563	0.000770825	0.00783766	0.0256014	2.18244e-05	0.136365	0.0187988	0.0264654	Tcell	batch 1
234	0.0630182	0.00520759	0.0885551	4.33516e-05	0.0758608	0.0568034	0.0254041	0.00950135	0.00191945	0.0127762	0.0117666	0.0255442	3.71169e-05	0.00749562	0.0202726	0.042262	0.0946992	0.00322491	0.0269655	0.128627	0.0183313	0.0744675	0.0115076	0.00896359	0.0845991	0.00215081	0.00177477	0.0486865	0.0213952	0.0281394	Tcell	batch 1
235	0.0332854	0.00793842	0.0105827	0.0905495	0.00373836	0.000901543	0.000343376	0.0172433	0.0171728	0.00711874	0.0268054	0.0649846	0.0143265	0.0330481	0.000286045	0.0284796	0.0426427	0.0292691	0.042374	0.179036	0.0677978	0.0823411	0.0161856	0.00634289	0.0331655	0.0493112	0.0185919	0.0134174	0.042136	0.0205845	Tcell	batch 1
236	0.00365159	0.0120802	5.96053e-05	0.0961287	0.0465678	0.0323527	0.0715422	0.0110933	0.0663067	0.0393359	0.0571839	0.0930908	0.0307179	0.0274745	0.00808323	0.00778025	0.00685174	0.0433134	0.00363011	0.00126005	0.00190347	0.112184	0.0107955	0.0624111	0.0347098	0.0427851	0.0377819	0.0110114	0.0217242	0.00618873	Tcell	batch 1
237	0.0504534	0.0154519	0.0196335	0.00267458	0.0189665	0.0273496	0.0181017	0.054975	0.00913543	0.0134934	0.0331649	0.00728159	0.0793924	0.0280346	0.0706223	0.0154854	0.080389	0.0177511	0.0064112	0.100758	0.036754	0.0242313	0.0143852	0.0175069	0.00633121	0.0208967	0.0721236	0.0303315	0.0862195	0.0216943	Tcell	batch 1
238	0.0155913	0.0172855	0.0802657	0.0150666	0.00230781	0.031159	0.0413374	0.0146871	0.10256	0.016706	0.00399584	0.0588018	0.0471311	0.0231559	0.0611825	0.0300966	0.0181181	0.00334264	0.00464197	0.049688	0.0706835	0.0149654	0.0129759	0.0655555	0.000549997	0.0159906	0.000238135	0.133	0.0346961	0.0142239	Tcell	batch 1
239	0.0527957	0.000312622	0.0253733	0.020831	0.123064	0.0355179	8.75457e-05	0.0156274	0.0437964	0.000276049	0.000541198	0.0324948	4.25996e-05	0.0307855	0.0549611	0.0203135	0.166087	0.0204914	0.0205471	0.00056233	0.0529806	0.0670571	0.0125758	0.0514412	0.0229114	0.014203	0.0107672	0.00710045	0.0889991	0.00745555	NK	batch 1
240	0.110256	0.0296688	0.0427084	0.0432952	0.0934267	0.0222342	0.019277	0.0475307	0.00907317	0.01268	0.0173324	0.016381	0.000455124	0.000257949	0.0333284	0.0609609	0.0373022	0.0338102	0.0106	0.13181	0.0649064	0.0503519	0.00339573	0.00139057	0.0780982	0.0171286	0.00198071	0.000574761	0.00259016	0.00719412	Tcell	batch 1
241	0.00317799	0.0612793	0.000352475	0.0792949	0.0158771	0.00447931	0.0529817	0.0647502	0.0692671	0.0473798	0.0108564	0.0384109	0.071372	0.0598698	0.0350101	0.0140574	0.0369723	0.0603835	0.000411572	0.0216097	0.00221274	0.0206367	0.0286511	0.0277943	0.0227041	0.0440392	0.00203258	0.037948	0.011948	0.0542395	Tcell	batch 1
242	0.0370743	0.0634202	0.0652295	0.123696	0.00577211	0.00272091	0.000427653	0.00849685	0.000820417	0.0390358	0.046422	0.159742	0.000508849	0.084397	0.0076055	0.0378207	0.00242249	0.0551847	0.0967906	0.0355754	0.0426286	2.85184e-05	0.0112267	0.0240293	0.0189216	0.0280022	0.000584895	0.000345552	5.00177e-05	0.00101983	Myeloid	batch 1
243	0.0480082	0.0035632	0.0153781	0.000703312	0.0190027	0.0205861	0.059411	0.0223503	0.0280307	0.0206732	0.116077	0.0288623	0.0167138	0.00816063	0.0567297	0.00407996	0.0296701	0.0572477	0.00210911	0.208974	0.0606464	0.000705007	0.00219271	0.000570524	0.0191994	0.000195092	0.0231407	0.0843508	0.0288913	0.0137769	Tcell	batch 1
244	0.0319793	0.00529574	0.00319734	0.00508601	0.0142283	0.0144324	0.0213558	0.0434584	0.0128934	0.028481	0.068229	0.0357608	0.0586302	0.00618595	0.00138056	0.0242079	0.0327755	0.0372525	0.00235241	0.183121	0.0223876	0.0145355	0.0255382	0.0153499	0.039446	0.00941091	0.0522477	0.00522299	0.131798	0.0537594	Tcell	batch 1
245	0.00021025	0.000812996	0.0390003	6.23253e-05	0.106974	0.0342381	0.026338	0.0536675	0.0360648	0.0964242	0.000530374	0.0023609	9.66257e-05	0.00428212	0.0164843	0.0937984	0.00384768	0.0207108	0.0494089	0.000102813	0.000188927	0.0392961	0.00199763	0.109648	0.0723517	5.0252e-05	0.0552054	0.00388819	0.00729658	0.124663	Myeloid	batch 1
246	0.15691	0.0291272	0.0790524	0.121891	0.0311837	0.00214143	0.00189749	0.0026981	0.0284477	0.0518534	7.94342e-05	0.0111312	0.00432204	0.00125405	0.0666649	0.0310819	0.0595771	0.0357875	0.0278073	9.84408e-05	0.0114833	9.67346e-05	0.00265842	0.0814949	0.0214372	0.013138	1.56221e-05	0.0570965	0.0392515	0.0303212	Tcell	batch 1
247	0.0921671	0.0308636	0.0128873	0.0779268	0.0109249	0.0702026	0.00284345	0.042579	0.0325398	0.10982	0.00802646	0.000521157	0.0131658	0.00464843	0.000244102	0.00099348	0.00590353	0.0300854	0.12203	0.000202934	0.011705	0.0616679	0.0454058	0.00937527	0.0138879	0.00114946	0.0664111	0.00668333	0.00170802	0.11343	Myeloid	batch 1
248	0.0269816	0.013505	0.0113211	0.0402784	0.0334949	0.00212376	0.138826	0.00530569	0.0260649	0.00601647	0.00822304	0.0124829	0.0221717	0.0281425	0.0119426	0.00313194	0.0251953	0.0504551	0.0804375	0.0532049	0.0261856	0.00133189	0.00525598	0.0323302	0.0280807	0.0898827	0.0221686	0.105786	0.0811439	0.00852874	Tcell	batch 1
249	0.0154692	0.00101654	0.0233167	0.0339771	0.0425585	0.0375375	0.0781183	0.0269041	0.0151296	0.0428793	0.0228465	0.00805088	0.0543929	0.00774505	0.0454904	0.0674066	0.0572284	0.0472299	0.000957646	0.047675	0.0943295	0.00148382	0.00500673	0.0592061	0.016876	0.00961428	0.00563912	0.0887064	0.0426484	0.000559424	Tcell	batch 1
250	0.0185214	0.0267852	0.0391508	0.0941929	0.0358284	0.00136326	0.0970037	0.0231315	0.0137809	0.0240306	0.00671152	0.0268589	0.0080805	0.0125399	0.0287161	0.0180006	0.0399842	0.0171234	0.0431665	0.0170785	0.0117826	0.0982388	0.0021654	0.0192664	0.0716403	0.0331989	0.00877945	0.0380315	0.0984845	0.0263634	Tcell	batch 1
251	0.000398287	0.00697889	0.0361119	0.031476	0.0410729	0.00661201	0.042695	0.0262633	0.0227066	0.082454	0.014069	0.0576765	0.0880834	0.0181408	0.0329585	0.0186814	0.00878511	0.0643263	0.0139015	0.00131247	0.0317165	0.00729013	0.0262744	0.0584241	0.00109454	0.0197951	0.0258419	0.109318	0.102868	0.00267313	Tcell	batch 1
252	0.205471	0.0169153	0.0769312	0.0439949	0.0372746	0.000708883	0.000597758	0.0606251	0.0502015	1.3399e-05	0.0621378	0.0646289	0.00484172	0.0381566	0.000116279	0.0372942	0.0739918	0.00730338	0.00140227	0.138005	0.00469914	0.000213002	0.012838	0.000297687	0.0599319	0.00101272	9.73193e-05	0.000117632	1.62268e-05	0.000164671	Tcell	batch 1
253	0.130933	0.06994	0.0477484	0.00576625	0.107654	0.0103642	0.0685942	0.0507798	0.010892	0.0012037	0.00802847	0.0217028	0.0320062	0.035506	0.16017	0.00370748	0.0650634	0.00697658	0.0296919	0.0391025	7.28999e-05	0.0112502	0.0266804	0.00140202	0.0211369	0.00416122	0.00809912	0.00097017	0.00345749	0.0169376	Tcell	batch 1
254	0.0414074	0.0393169	0.0170639	0.00679316	0.00447076	5.6469e-05	0.0145061	0.0895059	0.103321	0.000358697	0.0988164	9.24402e-05	0.0499932	0.0346203	0.000325281	0.00012897	0.000267621	0.00276244	7.8929e-05	0.263947	0.044856	0.0487415	0.0119757	0.000647485	0.0182256	0.0226624	0.00624265	0.0633831	0.0154102	2.19923e-05	Tcell	batch 1
255	0.00221553	0.0631146	0.0219839	0.172245	0.0158193	0.0122429	0.103205	0.00169023	0.0559539	0.0157045	0.00126435	0.0674172	0.0563816	0.00467794	0.00236236	0.0107365	0.0282252	0.0257429	0.0169896	0.0241398	0.0204143	0.0690056	0.0116437	0.00052926	0.0402543	0.129247	0.000273745	0.00515995	0.0210629	0.0002964	Tcell	batch 1
256	0.0413701	0.0326385	0.0555204	0.0247659	0.00350575	0.0030058	0.0551399	0.0139968	0.0381286	0.0288599	0.0182852	0.0307035	0.162694	0.00139183	0.00658825	0.00338202	0.00553466	0.0415162	0.0071661	0.0437413	0.00682858	0.0063202	0.0526596	0.0870535	0.00108303	0.0558982	0.0377829	0.0395353	0.0476565	0.047247	Tcell	batch 1
257	0.000164337	0.140063	2.56314e-05	0.000464248	0.0830162	0.0190036	0.105787	0.0480171	4.01153e-05	0.166612	0.027145	0.000179272	0.186156	0.0344843	0.000332595	0.0217207	0.000333071	4.58985e-05	0.0487471	0.00832822	0.00120677	6.59467e-05	0.0330961	0.00711355	0.000711419	0.0175864	0.000191841	0.00734479	0.012932	0.0290873	Myeloid	batch 1
258	0.230105	0.0268079	0.0536156	0.00772856	0.173199	0.0419015	0.00982574	0.00142793	0.00522747	0.000481347	0.0207877	5.77627e-05	0.0237746	0.0239967	0.0953248	0.0464445	0.0267368	0.000894433	0.0194432	0.00634378	0.0142569	0.00813417	0.00826198	0.0295404	0.0127921	0.000626165	0.00392472	0.0153375	0.0711847	0.0218173	Tcell	batch 1
259	0.0754091	0.0220787	0.00464493	0.00176504	0.000716741	0.0689544	0.000122954	0.00247382	0.013712	0.0285669	0.00412134	0.000459072	6.03229e-05	0.0775087	0.0133249	9.23055e-05	0.0474203	0.0320887	0.186171	0.0593487	0.0378608	2.65704e-05	0.0580305	0.0138191	0.072248	0.0889873	0.000239502	0.000359675	0.000124761	0.0892641	Myeloid	batch 1
260	0.00416224	0.00216681	0.0313228	0.116668	0.00559785	0.0428905	0.0993957	0.0268174	0.0528113	0.014597	0.0107111	0.0208883	0.0402679	0.0265657	0.0299996	0.01892	0.000240324	0.0241075	0.010621	0.0284744	0.0718259	0.131568	0.0149009	0.0400714	0.0152364	0.0324916	0.0194903	0.0248522	0.042309	2.85474e-05	Tcell	batch 1
261	0.0309528	0.0697279	0.0938538	0.110779	0.00321771	0.017042	0.0116419	9.79689e-05	0.0657402	0.0134183	0.0574387	0.0194297	0.028319	0.00010993	0.0815346	0.00798241	0.0217645	0.0403182	0.0425537	0.0185278	0.0451612	0.00899361	0.00559846	0.000113828	0.000474505	0.0886647	0.000461212	0.000105431	0.0940294	0.0219478	Tcell	batch 1
262	0.000252325	0.0105925	0.0143767	0.00471247	0.0257285	0.00134425	0.104662	0.00471053	0.0265424	0.0603732	0.0718	0.000242783	0.0275127	0.00370997	0.0298949	0.00183108	0.048558	0.10575	0.03037	0.00982016	0.0631533	0.0195536	0.016677	0.056648	0.00277783	0.071285	0.0220678	0.111346	0.0427877	0.0109194	Tcell	batch 1
263	0.00509558	0.00141014	0.0330603	0.0154913	0.0122011	0.0297056	0.0263314	0.0910349	0.0264521	0.0348033	0.00042613	0.0508165	0.130016	0.000527959	0.00699402	0.0140505	0.0328555	0.079187	0.00662988	0.00176136	0.00105836	0.0203467	0.0440285	0.111234	0.0287302	0.000576343	0.0788696	0.0265795	0.0131389	0.0765881	Tcell	batch 1
264	0.150165	0.0426331	0.0456693	0.0268501	0.00514198	0.00161297	0.000382661	0.0155934	0.0589461	0.000692797	0.0391741	0.0976585	0.0517495	0.00844969	4.03504e-05	0.000173567	0.0749446	0.0372401	0.00229294	0.072276	0.045428	0.0052083	0.0280153	0.000365234	0.0919729	0.00351787	0.00971806	0.0802673	0.000167607	0.00365287	Tcell	batch 1
265	0.00982359	0.00570883	0.0653019	0.0298308	0.0373551	0.0209525	0.135527	0.0665809	0.0848753	0.0322845	0.00592203	0.00155464	0.0516032	0.00458229	0.00354789	0.0010894	0.0159943	0.0120121	0.0213085	0.00183781	0.0154217	0.0500066	0.0261494	0.0394796	0.0119658	0.0124098	0.0156206	0.107553	0.0424803	0.0712209	Tcell	batch 1
266	0.0624684	0.0144678	0.0847789	0.00542802	0.0451435	0.0446016	0.00899961	0.031161	0.000736305	0.000367754	0.0651802	0.0781111	0.000551233	0.0139366	0.0308952	0.0313537	0.0457521	0.0195271	0.00500661	0.0705309	0.00320321	0.0785054	0.0044898	0.00335228	0.0762042	0.00133406	0.0245932	0.0875742	0.0382818	0.0234642	Tcell	batch 1
267	0.0793618	0.0384696	0.0624562	0.0690608	0.0750667	0.000694227	0.0215036	0.0613827	0.00142459	0.163047	0.000235004	0.0105571	0.00073047	7.38348e-05	0.0559558	0.008001	0.000194986	0.0114752	0.0154753	0.00161942	8.21964e-05	0.0792921	0.0571696	0.00431025	0.0278958	0.0240709	0.0435077	0.00111658	0.0857401	2.98193e-05	Tcell	batch 1
268	0.000598727	0.00322528	5.48687e-05	0.00041207	0.123848	0.00148226	0.00285504	0.00858037	0.218356	0.032693	0.00648062	0.0121	0.0131963	0.0160301	1.88628e-05	0.022454	0.208921	0.000399938	1.28593e-05	4.60156e-05	0.0913712	0.0306463	0.00792832	0.0546947	0.0108504	0.0413241	0.00155493	0.00285626	2.7577e-05	0.0869807	NK	batch 1
269	0.00738288	0.116101	0.0455865	0.0387312	0.0213158	0.0684567	0.00325805	0.0125491	0.00073409	0.0225265	0.000314126	0.0175283	4.59593e-05	0.0249802	0.0386595	0.0038053	0.0227577	0.00162012	0.132715	0.0127087	0.0566994	0.0327091	0.0824335	0.0120098	0.012554	0.0622073	0.010176	0.0266368	0.0712286	0.0415686	Myeloid	batch 1
270	0.0788122	0.0046026	0.0429677	0.0540976	0.0812247	0.0191617	0.00556477	0.0496754	0.00149263	0.0318723	0.00209577	0.0332321	0.0761469	0.0158002	0.0453119	0.000235954	0.008156	0.0327518	0.037861	0.0853873	0.0212366	0.0387281	0.0368772	0.00478299	0.0279486	0.0638037	0.0826593	0.0166386	0.000652514	0.000222098	Tcell	batch 1
271	0.0953796	0.0750061	0.102843	0.0475149	0.00849728	0.0120971	0.0234127	0.0342679	0.0189275	0.0463441	0.00268706	0.00552959	0.106798	0.0441091	0.00127993	0.00678742	0.0165611	0.0501689	0.118609	0.00524555	0.0060395	0.046199	0.000313683	0.000841304	0.0183432	0.021944	0.000227369	9.87707e-05	0.000484169	0.0834441	Myeloid	batch 1
272	0.0174581	0.0220602	0.0308184	0.0106831	0.000662842	0.00171791	0.0939591	0.0405682	0.0763647	0.0461064	0.000790764	0.0891647	0.0837954	0.0392973	0.00927182	0.00139287	0.0187494	0.0534234	0.0229502	0.00542516	0.0210499	0.012005	0.0111697	0.00402934	0.00351401	0.0510587	0.0193459	0.120701	0.0725836	0.0198829	Tcell	batch 1
273	0.0668437	0.00793808	0.118944	0.0471236	0.00153996	0.0409536	0.0353618	0.057451	0.0050815	0.0257732	2.73207e-05	0.00838128	0.0753486	0.000404561	0.0368732	0.000664212	0.000679124	0.0136404	0.0016247	0.0107248	0.00440495	0.130804	0.00148704	0.0938029	0.0435399	0.000546513	0.0467581	0.0949297	0.00967894	0.0186689	Tcell	batch 1
274	2.81924e-05	0.000986164	0.0194137	0.0566849	0.0314658	0.00461378	0.153838	0.000176798	0.0401135	0.003521	0.054502	0.00823652	0.0660667	0.00339576	0.0147939	0.0170001	0.0407185	0.0516319	0.0852476	0.0196783	0.00997529	0.0793488	0.0435789	0.0531734	0.00177198	0.0200483	0.0389056	0.0208517	0.0329105	0.0273222	Tcell	batch 1
275	0.00110194	0.0518207	0.0129816	0.0727096	0.00172481	0.0195818	0.0543794	0.000118243	0.0633591	0.00206793	0.0573946	0.0268922	0.0240331	5.20279e-05	0.027956	0.0325691	0.0328132	0.0378287	0.0294607	0.0479474	7.04614e-05	0.0717454	0.0652208	0.0862591	0.0159757	0.0262746	0.00974599	0.0187175	0.05903	0.0501684	Tcell	batch 1
276	0.0891851	0.00853963	0.0140342	0.0530268	0.00185591	0.00483055	0.0801645	0.0293405	0.0135679	0.0831497	0.0152993	0.0337891	0.134819	0.0228043	0.027608	0.0196069	0.0309248	0.0419039	0.0031443	0.0289559	0.00254578	0.00240674	0.0301803	0.0554039	0.00714478	0.00873895	0.0328048	0.0634503	0.0445862	0.0161881	Tcell	batch 1
277	0.0227406	0.00023026	0.0216474	0.00166663	0.10223	0.0460918	0.000112252	0.00641428	0.0507593	0.0465426	0.000498917	0.105468	1.62132e-05	0.0707527	0.0124953	0.0488696	0.0321464	0.0537381	0.104673	9.42107e-05	0.0520272	0.0641966	0.0262696	0.0350587	0.0272132	0.00882592	0.0520556	0.000578174	0.00090522	0.00568215	Myeloid	batch 1
278	0.00263928	0.00215289	0.0464566	0.00280458	0.0621735	0.0213207	0.0309314	0.0321968	0.0343678	0.0235317	0.0270637	0.0277485	0.0197643	0.0419649	0.0511095	0.0106174	0.0133671	0.00507877	0.0099322	0.238358	0.0388959	0.0314621	0.0192946	0.00927127	0.0615052	0.0244368	0.0255618	0.0183612	0.0655778	0.00205305	Tcell	batch 1
279	0.0339135	0.000121438	0.00381657	0.000321927	0.141062	0.0266845	0.0067801	0.0123951	0.0881262	0.0449631	2.84167e-05	0.0180452	0.00106365	0.0456379	0.0202287	0.0308499	0.312545	0.000421789	0.0031186	0.000356053	0.0159375	0.00975412	0.0257666	0.0570554	0.0011937	0.0555948	0.00251925	6.16093e-05	0.0183767	0.023261	NK	batch 1
280	0.000164178	0.00155114	0.0227684	0.016603	0.047172	0.0043139	0.0789371	0.0768131	0.0370306	0.0250593	0.00141229	0.0878067	0.0758923	0.0612275	0.0327048	0.062487	0.0378934	0.00819319	0.0176165	0.0275628	0.00361248	0.0204322	0.0381797	0.0413949	0.0174281	0.00353872	0.00232664	0.122059	0.0129404	0.0148788	Tcell	batch 1
281	0.0366351	0.0704228	0.0618146	0.00857939	0.0148274	0.024957	0.043072	0.11451	0.0397491	0.0390667	0.00325849	0.000399986	0.109246	0.000221226	0.0142851	0.0095863	0.0049516	0.0134585	0.0215418	0.0279965	0.0231024	0.00377266	0.0093075	0.0849596	0.0040164	0.0303171	0.000128986	0.0918316	0.0911683	0.00281634	Tcell	batch 1
282	0.000768958	1.55237e-05	0.040906	2.82428e-05	0.0110071	0.00755973	0.00111839	0.0972482	0.0375995	0.0315028	0.000981977	0.0114068	9.65051e-06	0.0729626	0.100553	0.000109671	0.0448101	0.0125547	0.0214948	2.27885e-05	0.0436848	0.00592973	0.00108808	0.0806177	0.000463358	0.0499751	0.205346	0.0251034	0.0396205	0.05551	Bcell	batch 1
283	0.0813032	0.00322684	0.000569251	0.134214	0.0790876	0.0468545	0.0544767	0.000291745	0.0367571	0.0447946	0.063558	0.00686588	0.0530496	0.0106043	0.0710803	0.00859445	0.129263	0.00185862	0.0512261	0.00571314	0.00730333	0.00233111	0.0112385	0.000123155	0.00660674	0.00233044	0.0471758	0.000344337	0.0267399	0.0124173	Tcell	batch 1
284	0.00515164	0.02252	0.000840174	0.0406076	0.0944249	0.00146735	0.0365864	0.0250238	0.0393864	0.000638353	0.015122	0.0583402	0.143977	0.0325136	0.0633377	0.00221672	0.00625273	0.0369872	0.00978994	0.0081267	0.00169563	0.000981835	0.00202576	0.0738805	0.044954	0.000214667	0.00561001	0.130627	0.0835584	0.0131426	Tcell	batch 1
285	0.0221135	0.0171902	0.0567037	0.0026237	0.0515739	0.0106825	0.0705042	0.0457298	0.0315004	0.0335952	0.0344608	0.000495834	0.101271	0.0705148	0.0503725	0.0249851	0.00442971	0.0125379	0.00587809	0.00228646	0.0480284	0.000709589	0.0329258	0.141209	0.0178083	0.0266367	0.000314716	0.0386308	0.0421638	0.00212333	Tcell	batch 1
286	0.0014109	0.00389678	0.00791587	0.0816268	0.0499973	0.00287041	0.0268264	0.0427071	0.0484075	0.0260257	0.0358196	0.0287727	0.0218192	0.0377428	0.00355703	0.028103	0.0274743	0.08159	0.0334008	0.197892	0.0285229	0.00994247	0.014165	0.00173303	0.0188798	0.0261574	0.0204846	0.00171937	0.0878907	0.0026485	Tcell	batch 1
287	0.0379305	0.00807455	0.0150895	0.00228051	0.000718028	0.0236423	0.0260817	0.0152528	0.0602743	0.0430815	0.0203634	0.0284551	0.0490546	0.024305	0.0208571	0.055424	0.0125942	0.0851984	0.0232967	0.147449	0.0287419	0.0325896	0.020318	0.00413945	0.0209898	0.0136282	0.0390599	0.0375975	0.0843659	0.0191464	Tcell	batch 1
288	0.00312522	0.00126294	0.0447823	0.0894602	0.05834	0.0403799	0.0434229	5.22186e-06	0.0713957	0.000436005	0.0468442	0.0403741	0.0392489	0.104269	0.0587379	0.0550882	0.0289685	0.049458	0.00251369	0.000547028	0.0942859	0.000109683	0.000733885	0.00787392	0.000795211	7.82009e-05	0.0825961	0.00608839	0.0173706	0.0114084	Bcell	batch 1
289	0.0737013	0.000172253	0.0036842	0.0113825	0.0245131	0.0366338	0.0384567	0.00407346	0.0372942	0.000223159	6.45074e-05	0.0583877	0.0363081	0.124908	0.0660454	0.015042	0.0118756	0.000359518	0.065972	0.00171195	0.000498575	0.0274591	0.0106871	0.0102688	0.0447671	8.10003e-05	0.181582	0.00334649	0.10644	0.00405955	Bcell	batch 1
290	0.0630629	0.101058	0.00112328	0.0822217	0.0342934	0.0456852	0.15594	0.0449999	0.00135434	0.0129608	0.0421757	0.0100037	0.0790359	0.0102059	0.000565692	0.0407488	0.000962842	0.046253	0.000134671	0.000188773	0.00663708	0.0499329	0.0250745	0.000192632	0.0170899	0.0469844	0.0780904	0.00132477	0.00106817	0.000631253	Tcell	batch 1
291	2.02243e-05	0.000315245	0.0661484	0.00307139	0.0320137	0.023619	0.0258737	0.0041396	0.0464928	0.00900976	0.0361095	0.00145649	0.0483293	0.0195969	0.0227225	0.0303647	0.0941799	0.0594567	0.0295331	0.144473	0.0382309	0.0190743	0.0271146	0.0176985	0.00995338	0.0693344	0.0264955	0.000400991	0.0791285	0.015643	Tcell	batch 1
292	0.0243956	0.00606981	0.0072576	0.00620592	0.10377	0.00984569	0.0183931	0.0241974	0.159527	0.00412542	0.0318428	0.0400047	0.000427658	0.0236226	0.0467508	0.00589712	0.196242	0.00637076	0.00407464	0.0198023	0.00131078	0.0526883	0.0435062	0.0530673	0.0207906	0.00585624	0.025509	0.00165434	0.00347178	0.053323	NK	batch 1
293	0.0576418	0.0170422	0.010833	0.0520916	0.0249501	0.0340528	0.0853659	0.0549276	0.0216984	0.028909	0.000234049	0.0302247	0.0194088	0.0131499	0.00120375	0.0161552	0.0142958	0.0536495	8.44531e-05	0.0126968	0.039855	0.0389237	0.00134811	0.1137	0.0258268	0.0399784	0.00802403	0.104213	0.0775416	0.00197458	Tcell	batch 1
294	0.0270818	0.0719746	0.00103126	0.0680227	0.0442053	0.058761	0.121144	0.0307531	0.0122068	0.0177668	0.0115021	0.04771	0.0513431	0.000572213	0.024201	0.00242496	0.00715764	0.048612	0.00370173	0.0024699	0.03438	0.0739442	0.02102	0.0301047	0.0135285	0.01991	0.0621228	0.0417662	0.0258264	0.0247555	Tcell	batch 1
295	0.0171741	0.0324322	0.0243376	0.008461	0.143516	0.0118053	0.00259006	0.0313935	0.0737637	0.00243869	0.0236596	0.0426565	0.0266755	0.0249039	0.00252405	0.0107855	0.216711	0.0330844	0.00667572	0.0210612	0.00608749	0.0438081	0.0255833	0.0487382	0.0128504	0.00118043	0.0432507	0.0073628	0.000850042	0.0536397	NK	batch 1
296	0.0340085	0.000387224	0.0162637	0.00667851	0.0054973	0.0772061	4.59447e-05	0.0192081	0.0084793	0.00831953	0.0584443	0.050189	0.0105865	0.0146033	0.00818162	0.0134553	0.00403118	0.0242658	0.165433	0.0953267	0.0663679	0.0651982	0.0375405	0.0203944	0.0144924	0.000462376	0.0416633	0.0620425	0.00771867	0.0635084	Myeloid	batch 1
297	0.0528322	0.00928363	0.0099542	0.000307847	0.0156959	0.0312301	0.120131	0.0488536	0.0510542	0.0278853	0.0258193	0.00090395	0.0685027	0.000147222	0.0598971	0.0320751	0.0184833	0.0209573	0.040514	0.0193313	0.0380505	0.0491289	0.0113012	0.0150966	0.00560386	0.000134366	0.0763097	0.0618606	0.0731643	0.0154905	Tcell	batch 1
298	0.000348724	0.0137904	0.0230539	0.0205541	0.0362683	0.046214	0.0163673	0.000100288	0.0204401	1.30366e-05	0.0555719	0.0367536	0.00354213	0.137286	0.0861516	0.0171305	0.0425246	0.00124293	0.0308222	0.00885646	0.000178251	0.0280135	0.00351647	0.00740137	0.00108586	3.88871e-05	0.235099	0.00497211	0.111879	0.0107837	Bcell	batch 1
299	0.00260324	0.00450779	0.0297655	0.101753	0.0346173	0.000327265	0.0727091	0.0585791	0.00730723	0.0601979	0.0397378	0.0612169	0.110017	0.024825	0.023162	0.00501313	0.0569868	0.0176819	0.00617291	0.0555962	0.00122179	0.000736277	0.0163288	0.0582209	0.015752	0.000870618	0.0344031	0.0539097	0.025377	0.0204021	Tcell	batch 1
300	0.000969477	0.0121388	0.0493594	0.0559927	0.0660998	0.00406589	0.0825846	0.0186571	0.0377185	0.0118026	0.012395	0.0554271	0.0650647	0.0455836	0.0132562	0.0195119	0.00555854	0.00941317	0.0295698	0.0493629	0.00523673	0.014956	0.00533085	0.0548223	0.0482253	0.00736088	0.0114028	0.0826761	0.116118	0.00933978	Tcell	batch 1
301	0.102886	0.00196035	0.0063748	7.41946e-05	0.00058547	0.0132965	0.000625863	0.013033	0.0797118	0.0120646	0.0231879	0.0216273	0.1025	0.0516857	0.0246723	0.0429547	0.0182359	0.00106572	0.0171368	0.134657	0.0891772	0.0170044	0.0240706	0.044436	0.000642464	0.0265638	0.00772287	0.0395063	0.0309769	0.051563	Tcell	batch 1
302	0.0104344	0.120837	0.000364539	0.0647703	0.000163328	0.0482572	0.0322344	0.0012107	0.00197001	0.0386807	0.02515	0.0205195	0.0840061	0.00012387	0.00186727	0.084892	0.000372725	0.00949348	2.78333e-05	0.000260223	2.15124e-05	0.0065146	0.04073	0.120347	0.0372074	0.0721178	0.00100308	0.0807975	0.0863213	0.00930462	Tcell	batch 1
303	0.0102423	0.00752812	0.0195328	0.0794206	0.0442069	0.0620464	0.0511836	0.022947	0.00241789	0.0238208	0.0479564	0.0600551	0.00341718	0.000769209	0.00292188	0.00407382	0.000545482	0.0241584	0.0287182	0.0395638	0.0142812	0.0195027	0.018051	0.0854143	0.0429483	0.0263868	0.0387978	0.12294	0.0935301	0.00262205	Tcell	batch 1
304	0.0401053	0.00118239	0.111268	0.0558131	0.031526	0.0763883	0.00207533	0.00240933	0.0355344	0.00570316	0.00483098	0.0845559	0.0190183	0.0337804	0.0412615	0.000122225	0.0636405	0.0229531	0.00199128	0.109398	0.0357167	0.0376268	0.0101498	0.00218781	0.00631833	0.0346367	0.0251805	0.031744	0.0725048	0.000376702	Tcell	batch 1
305	0.0183116	0.000350055	0.0771261	2.40947e-05	0.000114939	0.0477276	0.000368844	0.0369644	0.00364609	0.015415	0.00284001	0.0524582	1.60133e-05	0.113705	0.000574364	0.000159702	0.00161331	0.00277385	0.261834	0.000335726	0.0856421	0.0507452	0.0101292	0.000413933	0.0338832	0.000712484	0.0135949	0.0323523	0.000140985	0.136026	Myeloid	batch 1
306	0.00034367	0.00154089	0.00233431	0.0709441	0.0245222	0.00878513	0.0968568	0.00600397	0.0498796	0.0698102	0.00379106	0.00508956	0.0945822	0.0724147	0.0100535	0.0234122	0.0194558	0.0578286	0.0250824	0.00412535	0.0384006	0.0410513	0.015358	0.0423513	0.0286579	0.0670129	0.0135658	0.0372451	0.0631846	0.00631628	Tcell	batch 1
307	0.0131682	0.0753506	0.0705468	0.0571145	0.0177411	0.0334947	0.0849398	3.28035e-05	0.00954754	0.0233465	0.0357632	0.0572764	0.0376793	0.00197617	0.0116458	0.00685553	0.0017403	0.00604913	0.0102543	0.0657823	0.0983687	0.0599686	0.00127879	0.107447	0.00825761	0.0452266	0.00812908	0.0363663	0.00770722	0.00694523	Tcell	batch 1
308	0.0224231	0.010691	0.00226548	0.0247911	0.119979	0.0016407	0.0109526	0.0588726	0.160653	0.0133728	0.0361432	0.0580463	0.0149011	0.00166337	0.096309	0.0573462	0.136397	0.0274408	0.0305064	0.00422375	0.00718028	0.0173338	0.00113554	0.000240822	9.46141e-05	0.000454973	0.043304	5.46456e-05	0.0079735	0.0336093	NK	batch 1
309	0.0156574	0.0122678	0.01241	0.0674625	0.118233	3.06468e-05	0.0177047	0.0632526	0.0652296	0.0118214	0.000419349	0.021363	1.25635e-05	0.0355756	0.0322474	0.000800299	0.127198	0.061653	0.0601749	4.22546e-05	0.107017	2.57341e-05	0.000341181	0.0194367	0.000119429	0.00395637	0.0226225	0.0115429	0.0589873	0.0523947	NK	batch 1
310	0.00173742	0.00600109	0.018957	0.0578049	0.000825763	0.0495978	0.121804	0.0292351	0.00819288	0.0295301	0.00639442	0.115065	0.0359537	0.00407617	0.00717254	0.00889765	0.0070022	0.0654802	0.0310965	0.0263016	0.0139764	0.0748207	0.0114223	0.0824402	0.0354193	0.0438852	0.0285147	0.0609259	0.000184423	0.0172843	Tcell	batch 1
311	0.0906198	0.104934	0.0396139	0.00687333	0.00695882	0.0140208	0.0390559	0.0397837	0.0113673	0.0361666	0.00112599	8.91843e-05	0.135058	0.00835563	0.0346684	0.0694178	0.0101818	0.0116364	0.000696716	0.000132231	0.000318522	0.0845189	0.0170976	0.0756643	0.0140063	0.0162433	0.00067975	0.0525627	0.0174349	0.0607166	Tcell	batch 1
312	0.116398	0.0858071	0.0701004	0.00289264	0.0429396	0.0100409	0.017976	0.000123451	0.0539827	0.0229347	0.00330612	0.081876	0.0231923	0.00130946	0.024614	0.0606516	0.144814	0.0158025	0.00244496	0.00114374	0.00481152	0.0260949	0.000527095	0.0687933	0.00177909	0.0427353	0.000242113	0.0563381	0.00235069	0.0139781	Tcell	batch 1
313	0.000912841	0.0135071	0.0470457	0.0118607	0.00684252	0.0122241	0.0643892	0.012949	0.0316745	0.0450831	0.0229827	0.0503328	0.0516334	0.00615337	0.031742	0.0482309	0.0673756	0.0169808	0.0150215	0.0281141	0.0268311	0.026772	0.0307492	0.0737529	0.0148542	0.0248416	0.00246943	0.133849	0.0474435	0.0333815	Tcell	batch 1
314	0.138033	0.058855	0.0784268	0.00498339	4.74891e-05	0.0201574	0.00594233	0.0919913	2.69772e-05	0.0375821	0.145026	0.0337449	0.000202233	0.000222644	0.000217643	0.00287011	2.867e-05	0.044004	0.0038547	0.0305606	0.0138298	0.183863	0.0300069	6.34009e-06	0.0334015	0.00199278	0.0396441	1.235e-05	0.000259651	0.000205955	Tcell	batch 1
315	0.0603196	0.0209497	0.0730029	0.0111788	0.146486	0.00321188	0.0440041	0.00985497	0.0525829	0.0266122	0.0195407	8.02377e-05	0.0226346	0.00543659	0.0291464	0.00116577	0.136153	0.0603156	0.0287262	0.0665883	0.00214796	0.000286942	0.0227838	0.000445489	0.0134228	0.00208312	0.00355142	0.000100137	0.0528142	0.084374	NK	batch 1
316	0.00397197	0.000896296	0.033606	0.0372535	0.0559997	0.000786037	0.0307006	0.0278897	0.0711031	0.0341336	0.000597269	0.00270113	0.00400641	0.0528971	0.00745003	0.0277012	0.258539	0.0351197	0.0306808	0.0514826	0.0585745	0.000535445	0.00081428	0.0414345	0.00354735	0.00389677	0.00812108	0.00294553	0.0743042	0.0383102	NK	batch 1
317	0.0594184	0.00208791	0.0154103	0.0827877	0.00933718	0.0237716	0.0005007	0.00984626	0.0705774	0.0151321	0.03367	0.0295438	0.0204747	0.0343276	0.0329193	0.0088078	0.0186525	0.0923889	0.0189418	0.143537	0.00126199	0.00277463	0.0281538	0.0222028	0.0482447	0.0224266	0.0241275	0.000147414	0.106495	0.0220321	Tcell	batch 1
318	0.0423919	0.00884808	0.0226864	0.151499	0.0418637	0.0325406	0.0941247	0.0051591	0.0508124	0.00366435	0.00870566	0.00219826	0.0652622	0.00108164	0.0579435	0.00152335	0.0147965	0.00562742	0.042551	0.01068	0.00112153	0.122232	0.00922512	0.00354129	0.00902784	0.0839125	0.0348036	0.000341513	0.0520667	0.0197678	Tcell	batch 1
319	1.20501e-05	0.00128257	0.0538164	0.00538249	0.021446	0.0134096	0.0826088	0.0895124	0.0416939	0.0206377	0.0325655	0.0248168	0.0883632	0.00504622	0.0735934	0.00274877	7.85917e-05	0.0285869	0.0448018	0.00598104	0.000422279	0.0760624	0.0382576	0.114365	0.018707	0.0532033	0.000930037	0.0199337	0.0406935	0.00104141	Tcell	batch 1
320	0.0740175	0.0160524	0.105678	0.0271077	0.0839656	0.0295043	0.00111867	0.000566664	0.0142469	0.0261038	0.049475	0.0109295	0.000392685	0.0335091	0.00259702	0.00538224	0.00925321	0.00285207	0.0227035	0.120685	0.0460309	0.0582788	0.014961	0.0547093	0.066394	0.00600993	0.0106657	0.0325727	0.0286835	0.0455532	Tcell	batch 1
321	0.000134968	0.0552434	0.065468	0.0830367	5.02898e-05	0.00359234	0.144046	6.73386e-05	0.0475456	0.00388478	0.000911011	0.109134	0.0019399	0.00891901	0.0587245	0.0396697	0.000347259	0.0125704	0.0263813	0.0068405	0.000285381	0.0208744	0.0641717	0.0459982	0.0589806	0.0891134	0.00589033	0.000164837	0.000728474	0.0452856	Tcell	batch 1
322	0.0459392	6.98997e-05	0.000410993	0.00072531	0.157256	0.0360585	2.63217e-05	0.0382629	0.157264	0.00135369	4.53572e-05	0.00696645	4.46879e-05	0.00355876	0.000674939	0.0224107	0.18184	0.0576746	0.00024877	2.77315e-05	0.0516956	0.00761753	0.000141997	0.0196454	0.00980034	0.000961703	0.0342521	7.53926e-06	0.00204732	0.162971	NK	batch 1
323	0.000275209	0.000254131	0.0439494	0.000726221	0.031553	0.0155473	0.0290119	0.00369848	0.0555354	0.0174343	0.0285102	0.0152218	0.0944648	0.000356243	0.0320289	0.00908552	0.00417709	0.0356953	0.0201045	0.154923	0.128774	0.0209487	0.0138928	0.05283	0.00440883	0.0327933	0.0670903	0.00292963	0.0834977	0.000281836	Tcell	batch 1
324	0.0534879	0.0418161	0.00380948	0.0126371	0.110462	0.00870992	0.0334758	0.0036843	0.0467479	0.013936	0.0393644	0.00854511	0.013187	0.00223211	0.0439104	0.0396904	0.264486	0.0250177	0.0140685	0.0193881	0.0080425	0.0408992	0.0420905	0.000245437	0.000731486	0.00345383	0.0527886	3.40383e-05	0.000685418	0.0523726	NK	batch 1
325	0.00561497	0.00623254	0.101272	0.0447422	0.0572998	0.00902249	0.0472188	0.0380485	0.0527897	0.031555	0.0319316	0.0960258	0.0564507	0.0124049	0.0279673	0.00252186	0.00229978	0.0477467	0.0104337	0.0045976	0.0232617	0.0137894	0.0219074	0.0173431	0.00129317	0.0193684	0.0333396	0.12083	0.0615531	0.00113868	Tcell	batch 1
326	0.157082	0.0282397	0.00709686	6.34324e-05	0.125793	0.0719186	7.31651e-05	0.0282995	8.28244e-05	0.0525728	0.0396479	0.000345635	0.006237	0.0275723	0.0140109	0.0105694	0.0216332	0.0498867	0.136015	0.0374429	0.0106021	0.016022	0.00376081	0.0756198	0.0169093	0.000274456	0.000178212	0.00405052	1.0084e-05	0.0579905	Myeloid	batch 1
327	0.111196	0.00618364	0.0445409	0.0425107	0.0711448	0.00949156	0.0388376	0.0057655	0.0323226	0.0198845	0.0291473	0.0293074	0.014447	0.00205743	0.0193922	0.0176987	0.0899671	0.0423417	0.0517353	0.101875	0.0460068	0.0213868	0.00762401	0.00458345	0.0638181	0.0316488	0.0159363	0.021646	0.00288049	0.00462255	Tcell	batch 1
328	0.00684983	0.0119927	0.00110442	0.152577	0.00125242	0.0806007	0.00447316	0.0112568	0.0742957	0.000128085	0.0133796	0.029283	0.0517529	0.0215178	0.0510379	0.0121109	0.014612	0.00232524	0.00605765	0.0711464	0.00251187	0.042758	0.0281582	0.119756	0.0249558	0.022921	0.00393405	0.06748	0.0529058	0.0168653	Tcell	batch 1
329	0.00543153	0.000127582	0.0427288	0.000188215	0.0434954	0.0100387	0.0428561	0.0451363	0.0041422	0.0781101	0.0490839	0.0470616	0.064455	0.000107773	0.00680407	0.0151625	0.0312153	0.0337294	0.0126341	0.205529	0.0619335	0.00134892	0.0456752	0.00577623	0.00216262	0.0255779	0.0359994	0.0145658	0.0675701	0.00135261	Tcell	batch 1
330	0.00617113	0.0761821	0.0222393	0.13495	0.0524449	0.0131019	0.0959276	0.000591453	0.00692136	0.000339944	0.00090637	0.042433	0.0114982	0.0682578	0.0614186	0.00113763	0.0213906	0.0066837	0.0341078	0.0640907	7.51036e-05	0.0558885	0.000954289	0.0104347	0.0477982	0.101778	0.0334463	8.54988e-05	0.0270976	0.00164847	Tcell	batch 1
331	0.00393522	0.00833754	0.0019268	0.0589364	0.000201832	0.00209903	0.0773252	0.0243817	0.0268125	0.0315588	0.0016953	0.000712463	0.0809522	0.00589326	0.0244287	0.0505354	0.0331334	0.0181555	0.0435903	0.0196719	0.0240693	0.0315491	0.0332046	0.0338901	0.0289046	0.0312539	0.0204939	0.0836891	0.138853	0.0598097	Tcell	batch 1
332	0.120262	0.0420375	0.0764871	0.0364746	0.00169943	0.0166962	0.00855867	0.025309	0.018617	0.0045422	0.00226382	0.0100222	0.0127817	0.0359698	0.0140109	0.0102797	0.015638	0.0706659	0.0160107	0.012054	0.029665	0.112555	0.000255089	0.0674923	0.0190027	0.00456641	0.0236491	0.121709	0.0580837	0.0126409	Tcell	batch 1
333	0.0127498	0.0110901	0.0625573	0.0804064	0.0456454	0.000958024	0.120126	0.0222029	0.00879267	8.60429e-05	0.0278451	0.015346	0.0840281	0.00311447	0.00536956	0.00256908	0.0268498	0.0568179	0.0202874	0.0770627	0.00466493	0.00147972	0.00402444	0.0221979	0.0124737	0.078494	0.0271338	0.108685	0.056082	0.00086004	Tcell	batch 1
334	0.044986	0.0138379	0.0267529	0.0217414	0.00249848	0.0431638	0.0391518	0.0988497	0.000183163	0.00142605	0.00766807	0.0386432	0.0698307	0.075629	0.0272534	0.0230146	0.0117321	0.0618927	0.00013026	0.0463333	0.00367862	7.16556e-05	0.00223195	0.0837548	0.00743555	0.0451108	0.00106834	0.119472	0.0752305	0.0072272	Tcell	batch 1
335	0.0270159	0.00286247	0.0215679	0.0508134	0.0186522	0.00864604	0.0873145	0.064325	0.0367717	0.0489338	0.00762741	0.0253661	0.125597	3.46758e-05	0.0250332	0.0417816	0.00320965	0.0506677	0.0131301	0.0291662	0.0541236	0.0130058	0.0198674	0.0446454	0.0118151	0.00939105	0.0309733	0.0616332	0.0525	0.0135289	Tcell	batch 1
336	0.115207	0.055493	0.0377837	0.0347762	0.000698376	0.00175172	0.000529196	0.00792288	0.006939	0.111302	0.00032117	0.022001	0.095824	5.74389e-05	0.163486	0.014171	0.0824804	0.0681093	0.0184858	0.0127535	0.00198583	0.0701862	0.0444273	0.00122077	0.00403897	0.0176728	3.69302e-05	0.00525851	0.000491563	0.00458878	Tcell	batch 1
337	0.00973999	0.00169103	0.0131116	0.0255296	0.164514	0.00130671	0.00230753	0.0660964	0.11863	0.0321359	7.69998e-05	0.000113109	0.000284416	0.00408961	0.0505605	7.45721e-05	0.206354	0.0015634	0.013848	0.00146101	0.0512653	0.0118948	0.0103543	0.0312652	0.000723344	0.0249772	0.0428052	0.000374654	0.0484079	0.0644429	NK	batch 1
338	0.0448443	0.0138099	0.0526145	0.0363932	0.000527743	0.000787266	0.0217789	0.0659322	0.0376161	0.047415	9.5988e-05	5.39163e-05	0.0595302	0.032293	0.0396591	1.08502e-05	0.00494228	0.0370529	0.0226338	0.117248	0.0754618	0.0109822	5.67787e-05	0.0646681	0.00559024	0.00792914	0.0354356	0.0492769	0.0949503	0.0204095	Tcell	batch 1
339	0.11066	0.00907371	0.0235983	0.0620936	0.000454588	0.0121299	0.0163377	0.0252407	0.00990166	0.0117763	0.0134897	0.0658026	0.0723231	0.0342068	0.0288712	0.000378947	0.0624771	0.117983	0.0308876	0.0624588	0.0520081	0.076261	0.0286149	1.38747e-05	0.0253698	0.000853556	0.00802812	0.0272928	0.00264942	0.00876336	Tcell	batch 1
340	0.16073	0.0266524	0.0334331	0.0313742	0.00558235	0.0596548	0.000113893	0.0480512	1.32882e-05	0.030024	0.00675863	0.00746584	0.000584877	0.0565079	0.010829	0.00794547	0.00725294	0.0230048	0.156358	0.000144176	0.0538918	6.30477e-05	0.0156612	0.0349952	8.40151e-05	0.0644923	0.00093223	0.106162	3.48297e-05	0.0512019	Myeloid	batch 1
341	0.0509212	0.000825021	0.00767454	0.0390326	0.00643712	0.0261486	0.0162145	0.00351499	0.0410383	0.0305254	0.0675233	0.0140389	0.0946007	0.00146451	0.0147901	0.00197526	0.00715938	0.0797578	0.0136659	0.14541	0.00185577	0.000143366	0.0310827	0.0794841	0.0327002	0.00247084	0.0511301	0.0178567	0.0920648	0.0284932	Tcell	batch 1
342	0.00143688	0.0044781	0.0281884	0.0276964	0.0706399	0.0225284	0.104522	0.029797	0.0279081	0.00958243	0.0111333	0.0295901	0.0915501	0.0469318	0.0599019	0.0203644	0.0259723	0.0270012	0.00394316	0.0389401	0.0551574	0.0473837	0.0124108	0.0289916	0.0293858	0.0587222	0.00246385	0.0526248	0.0299378	0.000816526	Tcell	batch 1
343	0.0379906	0.0502664	0.000881349	0.0992172	0.00321155	0.068511	0.0204851	0.000251026	0.0343592	0.0417624	0.0205633	0.0687275	0.0616577	0.0242328	0.0475054	0.00503329	0.0156507	0.025927	0.00776693	0.0137685	0.0143897	0.0368826	0.000874776	0.0458249	0.0513104	0.0834238	0.0139802	0.0309212	0.0523011	0.0223223	Tcell	batch 1
344	0.00747293	0.00836187	0.0596235	0.0682022	0.000540312	0.0269443	0.0511054	0.00808826	0.0529417	0.0208421	0.00118624	0.0892177	0.0418634	0.0141021	0.0505666	0.0144962	0.00483223	0.0731788	0.033495	0.023596	0.0460735	0.0162041	0.0123142	0.0534878	0.0171606	0.0408171	0.0082733	0.0493019	0.0875526	0.0181579	Tcell	batch 1
345	0.0101494	0.00517263	0.00760456	0.0541674	0.0215637	0.000752755	0.00476875	0.0368855	0.0777172	0.00938505	0.0829854	0.029657	0.000155925	0.00672129	0.0170747	0.000812991	0.0100136	0.0369377	0.00981511	0.203991	0.0340843	0.00454173	0.0552976	0.00698552	0.0442882	0.0265568	0.0644148	0.090405	0.0460045	0.00108971	Tcell	batch 1
346	0.000306379	0.0266035	0.000404393	0.0219231	0.0547407	0.0365369	0.0471319	0.0180939	0.00940966	0.0242021	0.00437709	0.00976333	0.0730877	0.0163646	0.0390945	0.00844022	0.028066	0.0485338	0.164256	0.00125781	0.0341755	0.0616242	0.0395997	0.036776	0.0444538	0.00143199	0.0219172	0.0470649	8.74127e-05	0.0802758	Myeloid	batch 1
347	0.000202473	0.0113156	0.000275054	0.0879851	0.000729746	0.00228406	0.0994919	0.060929	0.0743176	0.0183693	0.000223573	0.00217669	0.104251	0.0324532	0.0116866	0.0259988	0.0262566	0.0122931	0.0456542	0.0402402	0.00620431	0.0200885	0.0400794	0.0743261	0.0181395	0.071683	0.0129363	0.0513786	0.0204332	0.0275977	Tcell	batch 1
348	0.00189751	0.0316617	0.00756392	0.0801112	0.0148568	0.00134983	0.017409	0.0203812	0.0682912	0.0261232	0.0512156	0.0688493	0.0697813	0.0195479	0.0176831	0.00213814	0.0054207	0.0044348	0.0079443	0.0316353	0.0319896	0.00926965	0.00849371	0.0464621	0.00502842	0.0589169	0.0191354	0.146436	0.0614546	0.0645174	Tcell	batch 1
349	0.0313994	0.00267113	0.0579437	0.00500868	0.00604175	0.00854337	0.0267639	0.00115982	0.0465097	0.018888	0.0600342	0.0656355	0.0657494	0.0500982	6.6638e-05	0.00301505	0.00654617	0.00962852	0.0215658	0.147855	0.0348722	0.00863801	0.0155472	0.00142649	0.0251317	0.0421574	0.0822845	0.00187132	0.05992	0.0930277	Tcell	batch 1
350	0.00423673	0.00070179	0.00464427	0.0151955	0.0151851	0.0252352	0.0210401	0.0815551	0.00498699	0.00425854	0.0984083	0.0470156	0.0847293	0.0518745	0.0479013	0.0205502	0.0577816	0.0217335	0.00137282	0.194405	0.0378004	0.000663265	0.0157741	0.000266858	0.0372385	4.60479e-05	0.0404683	0.0171373	0.0305778	0.0172155	Tcell	batch 1
351	0.000142786	0.00563256	0.0514546	0.0781468	0.0226742	0.000347796	0.115414	0.00914062	0.0466765	0.0173207	0.0377892	0.0370679	0.0709456	0.00575884	0.00344041	0.021011	0.0226177	0.013761	0.0368505	0.0101697	0.031791	0.00225748	0.00629768	0.162185	0.0114409	0.0506269	0.012984	0.0334367	0.0710496	0.0115682	Tcell	batch 1
352	0.0291387	0.0549011	0.000964386	0.00303658	0.00479648	0.0124281	0.0721084	0.0515183	0.0205914	0.0019199	0.0742054	5.98873e-05	0.0254936	0.0136654	0.000153452	0.000141127	0.110495	0.0338533	0.189149	0.000105845	0.0473632	5.98296e-06	0.148309	4.44304e-05	0.0548178	0.000568292	4.62047e-05	0.00369484	2.39214e-05	0.0464013	Myeloid	batch 1
353	0.0264175	0.0130396	0.0153364	0.00698435	0.00284877	0.0236789	0.0861466	0.00809368	0.0744887	0.0595056	0.0551704	0.0858719	0.0242587	0.00174263	0.00713423	0.000813719	0.0433309	0.101836	0.00748674	0.0586203	0.0274825	0.0307534	0.00243099	0.00765813	0.0149485	0.0261582	0.0294046	0.114194	0.0249697	0.019195	Tcell	batch 1
354	0.000775319	0.0188734	0.0827293	0.0166604	0.000937568	0.000428841	0.0780614	0.00616626	0.0101503	0.0151163	0.00308664	0.035214	0.0919195	0.0498483	0.0492624	0.00226348	0.0435209	0.0176792	0.0164458	0.0499398	0.000342769	0.0255216	0.0149735	0.0527219	0.00228371	0.0711571	0.0213795	0.119508	0.0524611	0.050572	Tcell	batch 1
355	0.0250471	0.00756307	0.0849127	0.0253345	0.0756526	0.00405379	0.00283486	0.00366408	0.0149576	0.0935288	0.0437634	0.0144608	0.0686414	0.0096483	0.0221757	0.000744335	0.0150328	0.00426392	0.0132136	0.168438	0.0214969	0.0150666	0.0080258	0.0569006	0.0398406	0.0359688	0.0187404	0.0142816	0.0835102	0.00823702	Tcell	batch 1
356	0.0934183	0.000939365	0.0399679	0.002511	0.00644959	0.0493029	0.00847911	0.0195217	0.00321459	0.00111962	0.012623	0.033133	0.05096	0.183364	0.00214557	0.069077	0.0243833	0.0112414	0.000172409	0.0841974	0.0112177	0.0992382	0.0290054	0.000206814	0.0232316	0.0606543	0.0792921	8.97179e-05	0.000684119	0.000159083	Bcell	batch 1
357	0.00396948	0.0317538	0.00883083	0.0721531	0.0672687	0.0204317	0.0780173	0.0224065	0.00338429	4.66402e-05	0.0486257	0.0467491	0.108584	0.0281322	0.0436522	0.0469555	0.0264939	0.0235811	0.00186927	0.0236367	0.000417378	0.00692977	0.0148753	0.0502624	0.0115527	0.0953996	0.000527334	0.0949977	0.0165009	0.00199531	Tcell	batch 1
358	0.0134694	0.00128063	0.0266305	0.0228251	0.0129517	0.00982065	0.0214804	0.0269026	0.0200309	0.0229577	0.0292556	0.0889285	0.0342086	0.0172036	0.0501863	0.000313718	0.00824935	0.0761272	0.0163095	0.0438177	0.003473	0.000301123	0.0189403	0.0537735	0.00318268	0.169188	0.0286539	0.104917	0.066586	0.00803472	Tcell	batch 1
359	0.131395	0.0611714	0.00196497	0.0423732	0.0497218	0.00207744	0.00600181	0.00748548	0.0365057	0.000174435	0.0512461	0.0298474	0.0504736	0.0781774	0.0336471	0.00324751	0.199259	0.0277313	0.0126435	0.0807326	0.00339071	0.000196465	0.0179977	0.0255017	0.0142814	0.0220856	0.00171109	0.00236558	0.000468775	0.00612351	Tcell	batch 1
360	0.0236537	0.00598296	0.00406774	0.000444863	0.0216319	0.03532	0.00444539	0.00769657	0.00343624	0.0664751	0.00503576	0.0141593	0.000842056	0.053289	0.0691012	0.00476486	0.0370382	0.0205163	0.281245	0.0300205	0.0376322	0.060691	0.0347927	0.0188326	0.0510178	0.000416645	0.014553	0.0460221	0.000193428	0.0466821	Myeloid	batch 1
361	0.0890558	0.00046237	0.0455929	0.00707285	0.0151168	0.0285172	0.000162146	0.05475	0.00735244	0.103188	0.000245144	0.0137037	0.000159461	0.00473442	0.0204527	0.0409756	0.0276921	0.0403177	0.0268508	0.0192542	0.15427	0.0326429	0.0135891	0.0795339	0.0911059	0.0194509	0.0338341	0.000226514	0.0157786	0.0139117	Myeloid	batch 1
362	0.20295	0.0150009	0.0442212	0.00143465	0.0470454	0.0200151	0.0288584	0.0519561	0.0129237	0.0863443	0.00754436	0.0709052	0.00889056	0.00564097	0.0379838	0.00840419	0.0159063	0.0296709	0.00431637	0.0804482	0.00537641	0.046179	0.0137213	0.0129124	0.0772744	0.000589486	0.0171554	0.0286631	0.000263976	0.017404	Tcell	batch 1
363	0.0292932	0.0675733	0.0160667	0.0766196	0.00627826	0.0465865	0.0772002	0.119398	0.00270068	0.00417036	0.000183681	0.00051696	0.0253554	0.0205606	0.0886469	0.0341328	0.00109598	0.0641066	0.000657719	2.54853e-05	0.00316586	0.195693	0.000852389	0.0145884	0.0168344	0.00169554	0.000993105	0.0779081	0.00299867	0.00410137	Tcell	batch 1
364	0.170793	0.000758625	0.0346863	0.000325771	0.0972442	0.019388	0.0185884	0.0170495	0.00216368	0.00635741	0.0262146	0.0516498	0.00160904	0.00768981	0.000398362	0.0370413	0.0409958	0.0840788	0.0256141	0.0505395	0.036136	0.00616637	0.00326271	0.00197557	0.121316	0.0173808	0.0242401	0.0721133	0.023891	0.000332365	Tcell	batch 1
365	0.0131489	0.0195119	0.0516581	0.114374	0.0203189	0.0345112	0.0332802	0.000294504	0.0447078	0.00959045	0.0436657	0.0582261	0.0181451	0.000204367	0.086362	0.0012344	0.0063151	0.0523995	0.000493133	0.00938609	0.00200564	0.0523643	0.0816199	0.0804403	0.0080131	0.0798146	0.00655073	0.0378173	0.011049	0.0224975	Tcell	batch 1
366	0.013622	0.0246381	0.0262643	0.00011554	0.130985	0.0136826	0.0583674	0.0653066	0.0912308	0.0186449	0.0397041	0.0221536	3.22709e-05	0.0189787	0.00706083	0.00597946	0.239096	0.00416319	0.000694773	0.0316189	0.0190716	0.0364138	0.0510837	0.000734522	0.0118776	0.00345589	0.00400357	7.23208e-05	0.0001382	0.0608104	NK	batch 1
367	0.00177604	0.0124933	0.0249976	0.0586511	0.0332664	0.000126462	0.0707018	0.0603236	0.0295701	0.0482845	0.0588036	0.00917106	0.0301256	0.00310116	0.00505641	0.00660745	0.0280393	0.0306197	0.0453329	0.150082	0.0276697	0.00704832	0.0147869	0.00667688	0.0250192	0.013586	0.0512493	0.0191331	0.120606	0.00709446	Tcell	batch 1
368	0.048578	0.0695125	0.118193	0.0146507	0.0347757	8.43193e-05	0.0722141	0.00384022	0.0153582	0.00292846	0.0579131	0.0825767	0.00400042	0.166933	8.59425e-05	0.0880055	0.0279765	0.0119703	0.000221232	0.000792292	0.00933844	0.00055977	0.000282186	0.0165422	0.0013269	5.25241e-05	0.0836398	0.0480867	7.86927e-05	0.0194825	Bcell	batch 1
369	0.00239729	0.000125368	0.0515779	0.00938577	0.00765517	0.108911	0.00224267	0.0147861	0.0755661	0.000354238	0.000366194	0.0392903	0.0543019	0.000122849	0.0183777	0.00279735	0.119035	0.038193	0.0434288	0.0678076	0.00157295	0.0532136	0.0483808	0.0779855	0.0262142	0.00146597	0.0906682	0.00303372	0.00218448	0.0385578	Tcell	batch 1
370	0.0612972	0.000905779	0.0278942	0.00120882	0.00361874	0.0224406	0.0108354	0.0625518	0.0607448	0.0181998	0.0183041	0.0222294	0.145462	0.0001775	0.00296519	0.00739581	0.0271803	0.0161888	0.0125164	0.188065	0.0091895	0.0160285	0.0450793	0.0280984	0.0242411	0.0232345	0.0381504	0.0256577	0.00446086	0.0756781	Tcell	batch 1
371	0.083088	0.00633092	0.0334152	0.0278816	0.183412	0.01329	0.0249001	0.0192122	0.00117109	0.00354653	0.118822	0.0760603	0.0523115	0.0141814	0.0461237	0.0172188	0.0255431	0.00164237	0.0330723	0.020275	0.00123963	0.00902028	0.0450344	0.00684302	0.00538044	0.0550999	0.0402264	0.000790757	0.00593663	0.0289305	NK	batch 1
372	0.0161006	0.000249553	0.00945452	0.000436894	0.0274526	0.0130038	4.46463e-05	0.0313152	0.00597234	0.126688	0.0412396	0.00166852	5.58301e-05	0.0402598	0.0313759	0.0923421	0.0475497	0.0278625	0.0369672	0.0133312	0.0760015	0.0592806	0.0398823	0.0636517	0.00223329	0.000816211	0.0554436	0.000463436	0.00311535	0.135742	Myeloid	batch 1
373	0.0183234	0.0343616	0.0031054	0.0259894	0.0264094	0.00402952	0.0674932	0.0100567	0.0425762	0.0328274	0.0532297	0.0598577	0.0741908	0.000269918	0.02396	0.0117385	0.00341837	0.0691875	0.0239903	0.0205565	0.03315	0.0528638	0.000797853	0.0589578	0.00908399	0.00416441	0.0363882	0.151379	0.0328072	0.0148359	Tcell	batch 1
374	0.0747503	0.000273746	0.00381555	0.00778893	0.0748122	0.0350087	0.000143261	0.0249022	0.0751826	0.0335445	0.0105216	0.0164887	0.000236673	0.0202267	0.0405793	0.0358748	0.233813	0.041271	0.0018513	0.0162138	0.0529218	0.00439952	0.0263444	0.0715037	0.0246987	0.00832394	0.00341971	0.000472951	0.0464806	0.0141358	NK	batch 1
375	1.14547e-05	0.00850215	0.0580848	0.0513085	0.0135756	0.0460037	0.0538979	0.00513318	0.0309644	0.0585454	0.00414765	0.0153687	0.0877103	0.029902	0.0280248	0.0047785	0.0122418	0.0554441	0.0149084	0.0841857	0.006069	0.0110794	0.0411507	0.115894	0.00395613	0.00608299	0.00204242	0.0305694	0.0516147	0.0688027	Tcell	batch 1
376	0.0434477	0.029118	0.020517	0.0769892	0.0134329	0.00202142	0.0670606	0.0827091	0.0620956	0.0290579	0.0470935	0.0502288	0.0787136	0.00747525	0.000749797	0.00699787	0.00495756	0.00511831	0.0218424	0.014349	0.00645087	0.00727763	0.0167307	0.0746798	0.0100003	0.0617984	0.0422938	0.0983493	0.00846217	0.00998168	Tcell	batch 1
377	0.000112155	0.110589	0.0318007	0.0829739	3.74394e-05	0.000651586	0.150022	0.0504427	3.94176e-05	2.23465e-05	0.000346363	0.000163467	0.114592	0.13548	0.000136063	0.123843	0.00950616	0.0102984	4.59866e-06	0.00388973	0.000177954	0.0688632	0.0169753	0.000880394	0.0241561	0.0189884	0.0254615	0.0182803	0.00106659	0.000198706	Bcell	batch 1
378	2.26538e-05	4.5535e-05	0.103955	0.0498228	0.0422745	0.106055	0.00309513	0.0107739	0.00598025	0.0320092	0.00162123	0.0774129	0.0168188	0.00104417	0.0108741	0.0361592	0.0400103	0.0229223	0.173696	0.00208135	0.0420372	0.00392933	0.0294298	0.0383224	0.000987946	0.00137405	0.0462202	0.0160906	0.0138969	0.0710372	Myeloid	batch 1
379	0.0989745	0.000186589	0.00189757	0.0643589	0.0589939	0.038675	3.99424e-05	0.000705877	0.0274538	3.70774e-05	0.00138823	0.0151872	0.0325712	0.0152204	0.0579254	0.0387872	0.218529	0.0292118	0.0420025	0.0445378	0.00930266	0.00121228	0.00294694	0.0248508	0.0662521	7.64413e-05	0.0293088	0.00122314	0.0559612	0.0221824	NK	batch 1
380	0.0590582	0.0580127	0.0427037	0.137719	0.00096381	0.000666379	0.0335785	0.000197807	0.0147251	0.0286454	0.00725426	0.02023	0.00813652	0.00182981	0.0219004	0.0190617	0.0845429	0.0923922	0.000160424	0.0647805	0.0241155	0.0107774	0.00304508	0.0974059	0.00981125	0.107895	0.0487551	0.000243298	3.10729e-05	0.0013607	Tcell	batch 1
381	0.0512823	0.0265288	0.00039942	0.000362446	0.116247	0.00745534	0.0618193	0.00393855	0.0657692	0.00981353	0.0350008	0.0936942	0.000815613	0.0218411	0.054432	0.000604956	0.254658	0.00372676	0.000513827	0.0490329	0.00725668	0.0592217	0.0153956	0.00534996	0.0357918	0.00263125	0.0106949	0.00516283	5.48267e-05	0.000505484	NK	batch 1
382	0.0404709	0.0223018	0.000451327	0.000208857	0.00925352	0.0441659	0.115313	0.0219339	0.0863753	0.0367839	0.0327199	0.00100481	0.0693616	0.000627319	6.09454e-05	0.0165888	0.00372841	0.00721511	0.147368	0.0126869	0.0255153	0.0172879	0.0101894	0.101236	0.0668595	0.00455582	0.0279914	0.0392148	0.000243906	0.0382857	Myeloid	batch 1
383	0.036785	0.024545	2.52679e-05	0.00961501	0.090508	0.00965131	0.0898658	0.0055161	0.00328422	0.00467491	0.109252	0.0517104	0.1108	0.0043031	0.000204835	0.112713	0.00136198	0.000338432	0.0260384	0.00174862	0.00238397	2.88184e-05	0.0537267	0.0907831	0.029341	0.000130778	0.00276146	0.0387989	8.31306e-05	0.0890201	Myeloid	batch 1
384	0.000781351	0.00656609	0.0396421	0.0840405	0.00183795	0.00195303	0.0957921	0.0158637	0.0768107	0.0375406	0.00125348	0.00534033	0.10748	0.00498824	0.0025487	0.0161035	0.0344312	0.0442742	0.0163975	0.0244063	0.0289439	0.0111854	0.0383803	0.0484904	0.00759655	0.0505601	0.0137625	0.0649414	0.0676948	0.0503925	Tcell	batch 1
385	0.0220824	0.0112628	0.0376276	0.00209145	0.0142977	0.0106968	0.0192363	0.0263633	0.0240529	0.0249112	0.0678248	0.0277944	0.0475802	0.0238236	0.0883051	0.00650699	0.0294154	0.0515512	0.0226719	0.129644	0.000313471	0.0433776	0.033234	0.0761063	0.00917059	0.00738358	0.022521	0.0069302	0.0967619	0.0164612	Tcell	batch 1
386	0.00224736	0.00930733	0.0177607	0.0494588	0.0268998	0.03987	0.0775337	0.0705808	0.00716209	0.0170402	0.00583386	0.0583079	0.0845976	0.0433334	0.0543338	0.0161236	0.000595654	0.0407652	0.00335095	0.0411312	0.0466712	0.023235	0.00818862	0.0811709	0.00729137	0.00820827	0.014776	0.111708	0.0314766	0.00104038	Tcell	batch 1
387	0.0550584	0.0333198	0.00382377	0.0243554	0.00418769	0.0302883	0.0781719	0.054343	0.00305446	0.0468294	0.00085249	0.0268309	0.0391278	0.0143328	0.0478467	0.00990242	0.0314888	0.0999233	0.0252223	0.0335042	0.00233833	0.0153117	0.0126319	0.0588677	0.00616952	0.0674529	0.0375224	0.0376644	0.0709767	0.0286005	Tcell	batch 1
388	0.0161016	0.00234984	0.0187791	0.0593118	0.0515792	0.0188604	0.000175021	0.00634738	0.0271472	1.08632e-05	0.0334804	0.0200718	0.00576557	0.0923911	0.112974	0.0241321	0.0239285	0.0288238	0.049177	0.0340668	0.0184952	0.0540187	0.00861864	0.000544067	0.00399774	3.70474e-05	0.177317	0.00186443	0.106339	0.00329456	Bcell	batch 1
389	0.0779184	0.0417067	0.0245478	0.000528091	4.87827e-05	0.0122254	0.0891399	0.0344108	0.00482729	0.0577666	0.0451264	0.072414	0.0689936	0.113071	1.05497e-05	0.0662998	6.12723e-05	0.00234644	0.135025	0.000698725	0.0105993	7.03369e-05	0.00134317	0.000294801	0.06188	9.91511e-05	2.19392e-05	0.00148526	1.67146e-05	0.077023	Myeloid	batch 1
390	0.00240734	0.0685985	0.0117851	0.0429806	0.066464	0.00595408	0.132495	0.0847764	0.000491086	0.0111086	0.103695	0.0546842	0.0216849	0.00854647	0.00193531	0.0423393	0.000527216	0.00384356	0.00141416	0.0018464	0.0425773	0.0451384	0.00994926	0.00930621	0.00461517	0.0916238	0.0173057	0.109037	0.00114218	0.00172797	Tcell	batch 1
391	0.048467	0.00130645	0.0370441	0.070801	0.00601812	0.022856	0.0378062	0.000252364	0.0460575	0.0185481	0.0127506	0.0339259	0.0372639	0.0325446	0.0174839	0.00399131	0.0255592	0.00133672	0.028342	0.130465	0.0376828	5.78469e-05	0.0238341	0.100911	0.00393184	0.0316065	0.0370714	0.00136962	0.146355	0.00436053	Tcell	batch 1
392	0.0653905	0.00105281	0.0245905	0.0345781	0.0014322	0.0394127	0.0343748	0.0584927	0.0067838	0.0537558	0.0011351	0.111397	0.126722	0.00334535	0.0195362	0.0223213	0.0030053	0.061184	0.0058159	0.0328165	0.0255341	0.0133265	0.00913276	0.0608904	0.0121213	0.0187437	0.0412198	0.0546184	0.0568547	0.000416008	Tcell	batch 1
393	0.000303836	0.00121516	0.0234145	0.0426633	0.051945	0.000322306	0.0492523	0.0590556	0.0359163	0.0324772	0.0345999	0.0437467	0.0688622	0.0346009	0.00142159	0.0136623	0.0102952	0.00905071	0.0234656	0.0327828	0.034378	0.00886933	0.0133788	0.0694878	0.0170721	0.0275013	0.0333651	0.113286	0.0848755	0.0287331	Tcell	batch 1
394	0.0030867	0.00182778	0.049767	0.0359727	0.0411369	0.030753	0.0902433	0.0179298	0.0229667	0.000298339	0.0718894	0.0515344	0.0345264	3.97774e-05	0.00247407	0.000760599	0.0104385	0.0302111	0.0281296	0.0133933	0.0161545	0.067483	0.014699	0.0176852	0.0169108	0.0266054	0.0379535	0.121775	0.0929377	0.0504166	Tcell	batch 1
395	0.0122285	0.000886133	0.0327093	0.0117632	0.0748337	0.0194012	0.0303298	0.0476044	0.103894	0.0121589	0.0268906	0.0239671	0.0838222	0.00201496	0.0315343	0.0369937	0.00084252	0.00712364	0.0285505	0.142681	0.0251701	0.0146416	0.0110226	0.0407487	0.056792	0.00197761	0.0487201	0.00406468	0.0665613	7.13677e-05	Tcell	batch 1
396	0.0185269	0.0937963	0.0465492	0.0619351	0.0306327	0.0761856	0.0116469	0.00791471	0.00297951	0.0104196	3.40871e-05	0.0835117	2.37183e-05	0.00694257	0.00755363	0.00302204	0.0173471	0.0255949	0.181456	2.04469e-05	0.0342041	0.0657787	0.0138412	0.0363436	0.018852	0.00496324	0.0239191	0.0607064	2.09935e-05	0.0552781	Myeloid	batch 1
397	0.00186523	0.0379058	0.000219405	0.0221154	0.0507914	0.00656712	0.0781563	0.0487072	0.0206934	0.0533549	0.00886412	0.000852982	0.12054	0.0189917	0.0466289	0.0315454	0.0467951	0.0689933	0.0221605	0.0278029	0.0430681	0.0281244	0.00508348	0.0480748	0.0465909	0.00924363	0.0140452	0.0740666	0.0131595	0.00499272	Tcell	batch 1
398	0.00218982	0.0605258	0.0226395	0.00116547	0.0268114	0.0359524	0.0426201	0.0385521	0.0258922	0.0300189	0.0993487	0.018491	0.0848779	0.0889565	0.00216957	0.000976141	0.0446587	0.00480865	0.183645	0.0392989	0.00175626	0.000746373	0.0212492	5.73115e-05	0.0495221	0.000399017	7.11019e-06	0.00798036	0.0112647	0.0534192	Myeloid	batch 1
399	0.0407247	2.32784e-05	0.000256766	2.06007e-05	4.95303e-05	0.0558631	1.16581e-05	0.0295784	0.00214747	0.036167	0.00272929	0.0331106	0.000333281	0.167803	0.0296355	0.0247514	0.0762554	0.0282312	0.0378169	0.0135179	0.0117974	0.00532741	0.0142322	0.0901287	0.00576479	0.0463793	0.201467	0.00610772	0.00358893	0.0361795	Bcell	batch 1
400	0.0411683	0.000679991	0.0120098	0.000103223	0.0025998	0.0292826	0.0465644	0.0799337	0.0378105	0.00152035	0.0507735	0.0462901	0.0372352	0.000460161	0.000220637	0.0253827	0.00446891	0.0136448	0.0188167	0.182541	0.0606939	0.0125441	0.025251	0.00982661	0.0623607	0.0121422	0.0540906	0.0465029	0.0804475	0.00463468	Tcell	batch 1
401	0.0049768	0.0265542	0.0472047	0.00387548	0.00141792	0.0201974	0.0416463	0.0127298	0.0582206	0.000161162	0.0254898	0.0206875	0.042736	0.0609156	0.0343236	0.00315061	0.0317658	0.0455144	0.0299669	0.172915	0.016206	0.00129021	0.0127518	0.00892722	0.0446829	0.0746486	0.0249481	0.0370698	0.0915494	0.00347639	Tcell	batch 1
402	0.00133731	0.0831158	0.069631	0.0312301	0.000877246	0.00788706	0.1355	0.0110385	0.00106121	0.0721679	0.0366412	0.0477615	0.106211	0.000172577	0.00118717	0.0278124	0.000167753	0.00640549	0.0729055	0.0446937	0.000773673	0.0682721	0.0161533	0.00818189	0.0249273	0.0300903	0.0018136	0.0535179	0.0207782	0.0176871	Myeloid	batch 1
403	0.0447777	0.0172284	0.0469157	0.0820924	0.0388879	0.0110152	0.0493597	0.0111181	0.000781168	0.0208319	0.00703732	0.00271788	0.031714	0.00507137	0.0194854	0.0469604	0.0506539	0.034705	0.0203016	0.00612008	0.011368	0.107915	0.00540929	0.00990467	0.0380863	0.0528144	0.0384798	0.0824824	0.0830564	0.0227087	Tcell	batch 1
404	0.0530332	0.0157898	0.0137656	0.182509	0.0187134	0.04248	0.0589343	0.00677586	0.0233631	0.000103326	0.00968249	0.0348561	0.0371174	0.0135358	0.125883	0.045531	0.00971016	0.00798836	0.0218679	0.0619148	0.00312741	0.0168099	0.000922	0.029664	0.0147488	0.0831608	0.0374527	0.000680028	0.02978	9.963e-05	Tcell	batch 1
405	0.056477	0.00150033	0.0425917	0.00425879	0.00902983	0.000693644	0.018319	0.0639393	0.0460462	0.0523514	0.051913	0.00827185	0.0430191	0.00719939	0.00141978	0.0443747	0.0183796	0.00256956	0.0217588	0.25999	0.0197972	0.00236762	0.00358376	0.0143892	0.024189	0.000298547	0.0507297	0.0287236	0.0777072	0.0241114	Tcell	batch 1
406	0.000120137	0.000387917	0.00375053	0.00014017	0.101032	0.00112049	0.00545267	0.0334169	0.0737	0.000463995	0.0145658	0.0643375	0.000966209	0.00928926	0.000418566	0.0493218	0.223501	0.000807032	0.0408176	0.0217089	0.173805	0.0639126	0.00114664	0.000212145	9.49583e-05	0.00161564	0.0261385	4.18928e-05	0.0131839	0.0745308	NK	batch 1
407	0.00979055	0.00150129	0.00986024	0.00560493	0.0646514	0.0124985	0.000225688	0.0255548	0.0103848	0.0300598	0.0180774	0.000353083	0.0872599	0.0012843	0.00269868	0.0578368	0.0159901	0.0463332	0.0354532	0.294122	0.0256604	0.0617645	0.00983861	0.0391301	0.00971857	0.0546581	0.0447539	0.000152269	0.00976613	0.0150167	Tcell	batch 1
408	0.00522952	0.13907	0.000450888	0.00263762	0.00315832	0.108348	0.0860182	3.78143e-05	0.000262044	0.0271062	0.0917904	0.0622688	0.0126075	0.0632612	0.00402864	0.00627099	0.0116895	3.36785e-05	0.0403901	2.41606e-05	0.161841	0.0237615	0.00434848	0.000662114	5.83016e-05	0.0738591	0.00200117	0.0374169	1.58081e-05	0.0313528	Tcell	batch 1
409	0.0104386	0.00215748	0.0200131	7.8363e-05	0.0507657	0.0243615	0.0302019	0.000883284	0.00134783	0.00674497	0.0470234	0.000518543	0.00270279	0.15519	0.0100993	0.0888187	0.10528	0.000506071	0.182661	0.0449325	0.0204291	0.00967762	0.000335463	0.00230585	0.000298255	0.00320783	0.00361996	0.000311132	0.0801305	0.0949581	Myeloid	batch 1
410	0.0235635	0.00229791	0.0094043	0.0332276	0.0388585	0.000934658	0.0021506	0.0417134	0.0260123	0.000288414	0.0172471	0.0267087	0.0921026	0.0126407	0.0911481	0.0499845	0.0272174	0.0273253	0.0549678	0.179358	0.0413201	0.00971999	0.00961373	0.0229721	0.0143478	0.0211553	0.0416754	0.00571667	0.0755918	0.000735717	Tcell	batch 1
411	0.0128208	0.00775798	0.00348976	0.0613706	0.0190958	0.0124626	0.0419172	0.0723596	0.0276699	0.0704333	0.000106581	0.0563367	0.131031	0.00761482	0.126208	0.000142187	0.0451643	0.0412553	0.0090722	0.0694674	0.0254614	0.0275752	0.00249877	0.0619933	0.013324	0.0149853	0.00651404	0.0208669	0.0014903	0.00951458	Tcell	batch 1
412	0.00498035	0.00409791	0.00351804	0.00013211	0.00615152	0.0948123	3.64356e-05	0.000486768	0.00239303	1.77892e-05	0.044219	1.40452e-05	5.4969e-05	0.150322	0.0308739	2.24063e-05	0.107658	0.0332784	0.248054	0.00144265	0.0129382	0.0135139	0.0720743	0.00148649	0.0295663	0.00015044	0.0184939	0.00163446	0.000153575	0.117423	Myeloid	batch 1
413	0.00526588	0.0192916	0.031599	0.0340895	0.157442	0.00263358	0.00393218	0.00693351	0.0818267	5.48346e-05	0.0170954	0.0226592	0.000569711	0.0353975	0.00592431	0.0162932	0.323328	0.0153044	0.0266807	0.00929904	0.0300409	0.0256332	0.025643	0.0336111	0.0179802	0.00159122	0.0016523	0.0375144	5.57506e-05	0.0106575	NK	batch 1
414	0.0001301	0.00331406	7.95859e-05	0.0445066	0.075807	0.0250928	0.0110799	0.0686442	0.0050299	0.00479124	0.00802942	0.0229482	0.0375238	0.00731771	0.0989535	0.0156588	0.00310279	0.0673704	0.0202571	0.222708	0.0423734	0.00189099	0.00420776	0.0533596	0.0868633	0.0484979	0.0111467	0.000718412	0.00308502	0.00551145	Tcell	batch 1
415	0.0112266	0.00901303	0.0456521	0.0872038	0.0673596	0.00978648	0.119016	0.0576053	0.027211	0.0332849	0.0355496	0.000925239	0.0546707	0.0285736	0.000824279	0.000173258	0.000806241	0.0332681	0.025815	0.0481811	0.0323326	0.0180986	0.001217	0.0308398	0.0226354	0.039884	0.0206447	0.0573363	0.0688024	0.0120632	Tcell	batch 1
416	0.0160265	0.0147128	0.0116586	0.0427328	0.095017	0.0412502	0.032641	0.0111052	0.0568245	8.30832e-05	0.0119913	0.0194857	0.00153194	0.0981357	0.0560835	0.0520577	0.00359841	0.0426511	0.044771	0.00244918	0.00477787	0.000861417	0.0253279	0.00283153	0.0204373	0.000307006	0.171956	0.000152923	0.113991	0.00454977	Bcell	batch 1
417	0.000186292	9.99247e-05	0.00112146	0.00013501	0.0431958	0.00882711	0.0620725	0.00463427	0.042387	0.060302	0.00327342	0.0459462	0.0603329	0.00177661	0.00212865	0.0811617	0.086569	0.0691078	0.022969	0.000151456	0.0141604	0.0312547	0.00827762	0.0354029	0.0506638	0.0116278	0.0304302	0.123656	0.0731623	0.0249859	Tcell	batch 1
418	1.28312e-05	0.00225827	0.0545846	0.063005	0.000824313	0.00052464	0.134407	0.0247997	0.0582352	0.0292673	0.0264727	0.0173882	0.0567782	0.0300467	0.0376247	0.0214084	0.00831878	0.024617	0.0238437	0.075351	0.035853	0.00902418	0.0113462	0.0412828	0.00108951	0.026574	0.0284898	0.0434892	0.0800164	0.0330663	Tcell	batch 1
419	0.072258	0.0058936	0.0199498	0.00837059	0.122752	0.0201509	0.00235264	0.00546359	0.100843	0.0107457	0.000457258	0.0656053	0.0263966	0.00746336	0.0123867	0.011472	0.180268	0.000758538	0.00980023	0.0516989	0.0803644	0.00319769	0.0282959	0.0579805	0.00139261	0.0230254	5.37512e-05	0.00612714	0.013076	0.0514	NK	batch 1
420	0.0400585	0.0048206	0.0532484	0.0218987	0.0146429	0.0197003	0.0354258	0.000304444	0.0803766	0.0181054	0.0109615	0.0105403	0.0171361	0.000622558	0.0312726	0.0228372	0.0185437	0.0379419	0.0314046	0.0215622	0.0454623	0.0374049	0.0177799	0.0536401	0.0111636	0.0702602	0.0186528	0.126259	0.127887	8.61135e-05	Tcell	batch 1
421	0.023869	0.000201578	0.085275	0.0253667	0.0369258	0.0121805	0.000257175	0.000544654	0.0271848	0.0412825	0.0206749	0.0458608	0.0343337	0.000641771	0.0256915	0.0127029	0.0301074	0.00710227	0.017088	0.133318	0.0698448	0.0127526	0.0510816	0.0909028	0.0147013	0.0144434	0.0268629	0.0230361	0.115022	0.000744016	Tcell	batch 1
422	0.0264465	0.0745736	0.072694	0.0990608	0.0259726	0.0343655	0.108097	0.0041835	0.000296775	0.027604	0.0661398	0.0361723	0.00979373	0.0312468	0.00514541	0.0167462	0.00481254	0.0157205	0.00108794	0.0289375	0.0289007	0.0740215	0.035903	0.000103479	0.00756563	0.122988	0.0285514	0.000311288	0.00874146	0.0038171	Tcell	batch 1
423	0.0450933	0.0159112	0.00214759	0.0333548	0.000780192	0.00120846	0.0853752	0.0358891	0.0418257	0.0598826	0.00781657	0.0432268	0.0445318	0.000141733	0.0057546	0.000597273	0.00209399	0.00069647	0.0139885	0.0492981	0.00754121	0.0361783	0.0806575	0.0661391	0.00177698	0.0292429	0.0387898	0.0613638	0.118498	0.0701981	Tcell	batch 1
424	0.0218555	0.000172903	0.0297047	0.0910506	0.0301996	0.00278297	0.000215958	0.022269	0.0671799	0.0299159	0.00131579	0.0098612	0.0927461	0.00120701	0.0157198	0.0643483	0.0217305	0.0421992	0.0091698	0.194692	0.00031183	0.000794384	0.0170981	0.0285848	0.0208545	0.000139955	0.0444622	0.000108918	0.0807275	0.0585813	Tcell	batch 1
425	0.0350613	0.00690064	0.0237368	0.00126524	0.00341835	0.00879797	0.0306537	0.00934794	0.00541198	0.00565524	0.0044658	0.0122459	0.0722303	0.139327	0.0870341	0.0848571	0.0372547	0.00154864	0.0122736	0.0589126	0.0618114	0.0204654	0.00186528	0.026641	0.000169641	0.000256096	0.141657	0.0070595	0.00808202	0.0915936	Bcell	batch 1
426	0.0353416	0.0218072	0.0325763	0.0955071	0.0478771	0.0190195	0.0629168	0.0539196	0.0070562	0.00212321	0.00175551	0.0230941	0.0476504	0.00118697	0.0650264	0.0245872	0.0155229	0.0441008	0.0326727	0.00682819	0.00146013	0.115773	0.0129548	0.0448802	0.0169805	0.000504653	0.0171967	0.111472	0.0343102	0.00389807	Tcell	batch 1
427	0.00136331	0.11649	0.0599914	0.0911446	0.0037643	0.0394382	0.0580017	0.013123	0.00609644	0.03807	5.41957e-05	0.0793154	0.00636672	7.50487e-05	0.0733207	0.0354409	0.00817156	0.0469669	0.00785342	0.0169975	6.68182e-05	0.0858523	0.00526475	0.0322216	0.0486613	0.067589	2.15786e-05	0.001208	0.0425095	0.0145593	Tcell	batch 1
428	0.134012	0.0238173	0.0734225	0.000115146	0.00206954	0.00195164	0.0257416	0.00315051	0.00122279	0.0129776	0.0647913	0.000568797	0.00530462	0.154529	0.0014866	0.0338852	0.0284779	0.0491864	0.00567291	0.00895147	0.00436786	0.0590131	0.000538341	0.0534324	0.00369111	0.0388951	0.132	0.00406574	0.00905302	0.0636083	Bcell	batch 1
429	0.0596469	0.0150511	0.0297183	0.00445036	0.00378847	0.00511959	0.0167065	0.00782447	0.0977984	0.0109344	0.0824533	0.00878915	0.0356684	0.0389853	0.0555408	0.000139456	0.0420483	0.0341841	0.026935	0.136475	0.0452308	0.016147	0.00139818	0.000621387	0.00415116	0.027728	0.0352532	0.0675981	0.0728939	0.0167208	Tcell	batch 1
430	0.0013267	0.0132876	0.111676	0.076798	0.0487377	0.00667483	0.0630634	0.0433459	0.0327579	0.00163957	0.0495593	0.0146466	0.083389	0.000556473	0.0354113	0.0101553	0.010571	0.0130648	0.0253175	0.0333844	0.00590903	0.0899598	0.0246852	0.0590227	0.0149519	0.000569958	0.0308978	0.0495148	0.034084	0.0150415	Tcell	batch 1
431	0.135708	0.00978827	0.0409672	0.053349	0.0257613	0.0502661	0.0148811	5.68298e-05	0.108972	0.0198295	0.0560884	0.0118632	0.000390745	0.000487464	0.0256407	0.0056089	0.00282574	0.00162892	0.0205997	0.105588	0.0478067	0.00423584	0.0431107	0.0597392	0.036799	0.0325348	0.033223	0.00417696	0.0314707	0.0166023	Tcell	batch 1
432	0.0346396	0.0141916	0.0754627	0.00873924	0.00103813	0.0471309	2.26526e-05	2.73963e-05	0.0840987	0.00394025	0.0809195	0.000403226	7.1348e-05	0.0956174	0.0302955	0.0692368	0.0961138	0.0138397	0.174382	0.0324151	0.00682391	0.00139316	0.0492155	5.75663e-05	0.0135161	0.063114	1.70929e-05	6.27248e-06	0.000350311	0.00292105	Myeloid	batch 1
433	5.44611e-05	0.00339978	0.00241358	0.057349	0.0050755	0.0405496	0.144784	0.0177543	0.0556137	0.0132265	0.0669012	0.026948	0.0257946	0.0196201	0.0835727	0.00401154	0.0308472	0.0435146	0.00861467	0.0143777	0.00151868	0.0504639	0.0219402	0.0857823	0.0101751	0.0325738	0.00696759	0.0780832	0.00861922	0.0394534	Tcell	batch 1
434	0.0298848	0.0161426	0.0298152	0.0345059	0.000354739	0.039919	0.0623594	0.00114353	0.0434216	0.0356432	0.0423589	0.0213382	0.0482564	0.00770192	0.034867	0.00416629	0.0107952	0.0215317	0.0181449	0.0500467	0.000382023	0.0584474	0.0356897	0.0260816	0.00458642	0.0589795	0.028186	0.0471887	0.0919656	0.0960957	Tcell	batch 1
435	0.0267997	0.140687	0.0445172	0.156007	0.000232853	0.0043238	0.0367277	0.0133525	0.028215	0.0270808	0.00479601	0.0808484	0.0047152	0.035345	0.0548897	0.0110993	0.000120766	0.0926563	0.0353466	0.0362514	0.00141553	0.0271184	6.30643e-05	0.0542986	0.0171293	0.0359602	0.00297761	0.00156083	0.0224151	0.00304918	Tcell	batch 1
436	2.3724e-05	0.219428	2.20261e-05	0.000503412	3.09079e-06	2.34616e-05	0.0602429	0.108084	0.055432	0.0218834	3.02405e-05	0.0483751	0.16646	0.0613401	0.00158362	0.0637187	1.8636e-05	0.000647422	4.74226e-05	0.00280674	6.94787e-06	0.00273526	0.0409933	0.00200712	0.0799638	0.00136427	7.16531e-06	0.0597895	0.000255221	0.00220239	Myeloid	batch 1
437	0.0510073	0.00115002	0.00729752	0.0144807	0.000869701	0.0269545	0.0107695	0.00882884	0.0614012	0.0216444	0.0351734	0.0160527	0.0343649	0.000631351	0.105498	0.0279557	0.00486406	0.0551529	0.014885	0.133614	0.0465342	0.0123822	0.0124925	0.0843099	0.041631	0.0301084	0.0572465	0.0107099	0.0335698	0.0384203	Tcell	batch 1
438	0.115892	0.00312194	0.0608618	0.0201977	0.0857534	0.0709864	0.0595205	0.000319657	0.00583287	0.0108121	0.000167007	0.0570984	0.00141178	0.0298923	0.0198682	0.0516114	0.0684241	0.0175985	0.0218426	1.5445e-05	8.62851e-05	0.042345	0.010895	0.0528566	0.032859	0.0383896	0.0104573	0.0829651	0.0247712	0.00314683	Tcell	batch 1
439	0.0327237	0.159302	0.0573324	0.0286591	0.000972286	4.97924e-05	0.0606848	0.0119411	0.0160832	0.00222776	0.0115934	0.000480063	0.105016	0.000110304	0.00262649	0.0154647	0.00508878	0.00739978	0.000199973	0.0358682	0.0115343	0.0332453	0.00346775	0.0212473	0.002188	0.116542	0.0332644	0.0639251	0.160004	0.000758354	Tcell	batch 1
440	0.211481	0.00011104	0.0940679	0.00154296	0.143177	0.00727775	0.00126773	0.0291861	0.000141229	0.0131101	0.0145696	0.0859831	0.0862559	0.00104494	0.000596933	0.0483246	0.0910769	0.00309184	0.0469234	0.00135176	9.55482e-05	0.00135949	0.0291395	4.02495e-05	0.001202	4.86367e-05	0.0119287	0.0494044	0.0260918	0.000108279	Tcell	batch 1
441	0.0314755	0.0290864	0.00526531	0.0499927	0.0487308	0.0328878	0.0854183	0.0357673	0.0156863	0.00673365	0.0377051	0.00656253	0.0671866	0.00429855	0.0272991	0.0348091	0.046735	0.026691	0.000682337	0.00991921	0.0127786	0.0108527	0.0305267	0.0815196	0.0234245	0.0298763	0.0295593	0.0995353	0.0660974	0.0128968	Tcell	batch 1
442	0.0522433	0.0026551	0.0609262	0.00373778	0.0564149	0.00206575	0.057228	0.047774	0.0309111	0.00304305	0.0497832	0.0116779	0.0691432	0.000977127	0.0789717	0.0434522	0.0533733	0.0231266	0.00057912	0.0999466	0.0380456	0.000383791	0.0219759	0.0388077	0.00160937	0.0438321	0.0049831	0.00220273	0.0692435	0.0308862	Tcell	batch 1
443	0.0195878	0.000220844	0.0540677	4.77234e-05	0.114732	0.0203489	0.0706313	0.000338041	0.000274204	0.0431933	0.0184739	0.00566209	0.000225736	0.122165	0.00254804	0.00530791	0.0561288	0.000128233	0.0162558	0.017344	0.0343437	0.0001928	0.030832	0.111908	0.00237737	0.0207031	0.205057	0.0077006	0.000555488	0.0186479	Bcell	batch 1
444	0.0834888	0.114312	0.033997	0.0028448	0.0322114	0.0197263	0.0689695	0.050795	0.0117591	0.000680283	0.0344785	0.049308	0.00167261	0.0369158	0.0448605	0.0265391	0.00277454	0.0400066	0.0409904	0.168829	0.000274279	0.00991469	0.00820829	0.00773473	0.0608304	0.00144782	0.0237816	0.000320778	0.0191098	0.00321874	Tcell	batch 1
445	0.0274557	0.00895865	0.00682927	0.0555157	0.152511	0.0217888	0.00522456	0.00301777	0.203728	0.0196285	0.00178735	0.0643527	0.00676144	0.0120012	0.0753166	0.0393298	0.0838941	0.0322507	0.0131895	0.0375271	0.0292611	0.0340363	0.0137144	0.00171359	0.00876989	0.0265518	0.00455335	8.00555e-05	0.00701209	0.00323897	NK	batch 1
446	0.0423639	0.0012543	0.0310743	0.000119339	0.0699329	0.0187281	0.0257853	0.00242286	0.123834	0.044406	0.00020957	0.0578127	0.00152416	0.00433849	0.00165069	0.000207334	0.203893	0.000152769	0.0260809	0.0450868	0.0721554	0.0598375	0.0336206	0.0635018	0.00330124	0.00697476	0.0319975	0.00143877	0.000376503	0.0259191	NK	batch 1
447	0.0564881	0.000946112	0.000905852	0.0260174	0.00172755	0.00335068	0.0346018	0.0562253	0.0323817	0.0336748	0.0536163	0.0121033	0.111839	0.0304648	0.021686	0.000791285	0.0474773	0.0598872	0.00372208	0.192144	0.0374241	4.95065e-05	0.000366856	0.00264973	0.051759	0.00192394	0.0148876	0.0602786	0.0386404	0.01197	Tcell	batch 1
448	0.0392646	0.00314865	0.000573112	0.0534049	0.000628434	0.000729851	0.0286677	0.0657994	0.0136994	0.0150666	0.0212804	0.0417671	0.0840051	0.036008	0.0231373	0.0161303	0.0168691	0.101995	0.0311958	0.0975783	0.0779748	0.00151976	0.0144604	0.00144405	0.0587478	0.0581207	0.0653364	0.00744237	0.0119993	0.0120057	Tcell	batch 1
449	0.000337086	0.00496256	0.0217147	0.057087	0.0110719	0.00421212	0.129679	0.0200349	0.115317	0.00668836	2.76407e-05	0.0145843	0.121908	0.00861133	0.000457114	0.0110575	0.0179934	0.00028996	0.0273989	0.046296	0.0337538	0.0693507	0.0110759	0.0630479	0.0224953	0.00400129	0.00282655	0.121341	0.0519633	0.000414339	Tcell	batch 1
450	0.106604	0.0119307	0.0567864	0.107942	0.0781486	0.0129944	0.0602347	0.0200019	0.0395804	0.000360805	0.0378244	0.0115174	0.0102157	5.08015e-05	0.0048621	0.00136474	0.000475036	0.0183182	0.0129167	0.117599	0.00554425	0.0172272	0.00893801	0.00041306	0.0733921	0.084184	0.0845389	0.00018657	0.0155875	0.000260018	Tcell	batch 1
451	0.0394959	0.00357335	0.0413732	0.00265116	0.0274577	0.0461558	0.0329538	0.0063353	0.0456483	0.0390631	0.0537112	0.0539855	0.0668417	0.0435531	0.0544348	0.0393728	0.024899	0.052545	0.00219553	0.104516	0.0247613	0.00376746	0.0080004	0.0124763	0.0241386	0.000974208	0.0368396	0.0524234	0.0547219	0.00113454	Tcell	batch 1
452	0.0837029	0.00207976	9.95745e-05	0.0070592	0.0728837	0.0574436	0.0024527	0.000371709	0.102798	0.0457581	0.00118169	0.0127402	0.0869165	0.00504059	0.0452817	0.0776493	0.183099	0.0027832	0.00418024	0.0491628	0.00865303	0.00995515	0.0148704	0.00208573	0.00438548	0.000403273	0.0395205	6.47351e-05	0.000675953	0.0767015	NK	batch 1
453	0.00720547	0.00287683	0.00803899	0.0148232	0.00125046	0.035502	0.06363	0.030119	0.0715961	0.0158865	0.0439327	0.0159999	0.0250808	0.0196399	0.103361	0.0457927	0.0137286	0.0317191	0.00867425	0.0327859	0.0476403	0.0527195	0.00893029	0.0461316	0.00176531	0.0757607	0.0281228	0.0916004	0.0481431	0.0075427	Tcell	batch 1
454	0.020601	0.00517129	0.000697665	0.152438	0.0116651	0.000288078	0.0831119	0.0782788	0.0860797	0.0353795	0.00396434	7.56278e-05	0.0992864	0.0266114	0.00173983	9.57817e-05	0.0166454	0.0016503	0.00754232	0.0575017	0.022305	0.00149682	0.0163597	0.0675418	0.0081009	0.0274967	0.0473379	0.0676427	0.0513389	0.00155594	Tcell	batch 1
455	0.00050756	0.00747491	0.117909	0.113633	0.0329637	0.00195786	0.0483358	0.0566972	0.000504386	0.00321678	0.027985	0.0250812	0.00590755	0.00914556	0.067128	0.0791628	0.0588662	0.0862893	0.0510761	0.000148854	0.00614028	0.139351	0.0151293	2.81777e-05	0.000107932	0.00234872	0.0160606	0.00507095	0.0169882	0.00478502	Tcell	batch 1
456	0.0173166	0.0521715	0.0131912	0.051313	0.00928818	0.0159871	0.152134	0.000298129	0.0113941	0.00980908	0.0565699	0.119825	0.00505833	0.0127323	0.0382451	0.00108665	0.00333159	0.0178108	0.0176151	0.0207984	0.0413536	0.0753706	0.00481681	0.0741258	0.0105995	0.0275294	0.0800558	0.0505593	0.00368012	0.00593325	Tcell	batch 1
457	0.0459419	0.029038	0.0394894	0.0030092	0.000532665	0.0252412	0.0474124	0.0675895	0.0127313	0.0289848	0.0326373	0.0156469	0.0840099	0.008353	0.0713826	0.0724878	0.000569796	0.052216	0.000461529	0.0561562	0.0253364	0.029553	0.0109818	0.0788263	0.00753949	0.028509	0.00910173	0.0895819	0.0173211	0.0093578	Tcell	batch 1
458	0.000281318	0.00329894	0.0566049	0.0303923	0.00193791	0.0152776	0.0614123	0.0392345	0.027778	0.000296023	0.0214404	0.0278058	0.10491	0.0335668	0.104406	0.0114834	0.0271996	0.00876667	0.0121529	0.0233329	0.0634386	0.0131899	0.0251623	0.101032	0.000165941	0.0620705	0.0113449	0.0441658	0.0287592	0.0390927	Tcell	batch 1
459	0.02775	0.00288887	0.0744771	0.0175061	0.00985841	0.0115119	0.000837407	0.0349996	0.0378854	0.0295958	0.00195228	0.0301143	0.064587	0.063656	0.043514	0.0395558	0.0187931	0.0291672	0.0045283	0.205833	0.0509471	0.000169764	0.0149992	0.0302697	0.00393482	2.40398e-05	0.0149039	0.0398693	0.0485706	0.0473003	Tcell	batch 1
460	0.000818469	0.000817125	0.0297566	0.00725226	0.0134102	0.0166137	0.024347	0.0193204	0.00146424	0.0716387	0.00305242	0.0258839	0.000232904	0.0877431	0.0162186	0.0369066	0.0588839	0.0286683	0.017877	0.00124545	0.0478893	0.00989785	0.029586	0.0479305	0.00856433	0.0560377	0.243952	0.00723083	0.0427865	0.043974	Bcell	batch 1
461	0.0384353	0.0112016	0.0237583	0.00233284	0.00164637	0.0203122	0.0700882	0.00234072	0.00923418	0.0331348	0.0052147	0.0331696	0.0238421	0.00146963	0.0155127	0.0517796	0.0478809	0.0463552	0.00795863	0.0462712	0.00398288	0.0139374	0.0486092	0.0830087	0.00385508	0.121695	0.0407339	0.0956927	0.0609186	0.0356281	Tcell	batch 1
462	0.0984091	0.0452147	0.0954402	0.00342659	0.0371008	0.0401676	0.000233126	0.00464648	0.00940251	0.0119629	0.0333927	0.0444229	0.00400199	0.0013966	0.0363681	0.0117037	0.0169126	0.036693	0.0246479	0.115057	0.0349293	0.0870072	0.0013096	0.0199446	0.0441764	0.0618243	0.00325372	0.000312141	0.0492261	0.0274158	Tcell	batch 1
463	0.0587917	0.0550011	0.0232309	0.111354	0.0251389	0.0494926	0.00258649	0.0176168	0.0237265	0.00505551	5.00674e-05	0.0212062	0.00744104	0.0440461	0.00437245	0.000541429	0.022662	0.0934281	0.0718255	0.178156	0.0091485	0.083476	0.000235569	0.00102377	0.0415694	0.0387383	0.00249655	2.29015e-05	0.00312588	0.00443929	Tcell	batch 1
464	0.0196603	0.19318	0.0346291	0.00212979	2.79244e-05	2.54996e-05	0.154851	0.0997348	0.00196565	0.000225548	0.0508734	0.0377206	0.0465202	0.00355194	2.17038e-05	0.0161096	0.0140395	0.0383634	6.21521e-06	0.0820353	0.00247433	0.00619629	0.042798	1.61081e-05	0.0415392	0.00366554	0.000341566	0.107188	8.37152e-05	2.63961e-05	Tcell	batch 1
465	0.0638009	0.00194076	0.0065252	0.0757751	0.0365818	0.0589852	0.00196091	0.00198501	0.0182401	0.0228062	0.000384153	0.000353998	0.0992732	0.096903	0.0798785	0.0262346	0.00665696	0.00511046	0.0162943	0.0602224	0.00226138	0.0238459	0.0048617	0.0426487	0.0115368	0.000673511	0.188477	1.54182e-05	0.0200691	0.0256974	Bcell	batch 1
466	0.0444702	0.00513587	0.0172342	0.0399744	0.0486607	0.0139459	0.0539095	0.0258186	0.00310394	0.00441705	0.0731327	0.0148322	0.0529995	0.000843536	0.0458423	0.00131586	0.0339902	0.0192219	0.000126266	0.21465	0.0432529	0.00462707	0.0144466	0.0154012	0.0295526	0.0312972	0.0301197	0.105439	0.0112237	0.00101478	Tcell	batch 1
467	0.0055048	0.034385	0.0324337	0.00446128	1.56886e-05	0.00298199	0.054978	0.0860642	0.00234185	0.0924713	0.000155495	0.112687	0.0664982	0.0978001	0.00186001	0.0651015	2.24315e-05	0.105004	0.0404916	8.11643e-05	3.93338e-05	0.000392469	0.000381621	0.00267494	0.00853284	2.80182e-05	0.000322359	0.130639	0.00461488	0.0470357	Myeloid	batch 1
468	0.053801	0.0291778	0.00989762	0.107035	7.59043e-05	0.000101841	0.152754	0.0869829	5.36034e-05	0.000850971	0.0764714	0.0475746	0.0106275	9.64315e-06	9.48813e-06	0.000289865	2.74812e-05	0.0037555	7.65601e-05	0.128568	0.0701469	0.0886698	0.0516732	4.57011e-06	0.05291	0.0087826	0.0175907	0.0019854	7.13332e-05	2.47297e-05	Tcell	batch 1
469	0.124608	0.0156251	0.000162801	0.00978586	0.0760473	0.108629	0.0330117	0.0160815	0.000215425	0.00968811	0.0299649	0.00168806	0.0194458	0.0162856	0.000983902	0.0581065	0.00388236	0.00149937	0.0460965	0.0978131	0.191373	0.000115132	0.0182984	0.0431417	0.0208243	0.0325893	0.0106571	0.013076	4.78352e-05	0.000256322	Tcell	batch 1
470	0.00888003	0.0180627	0.00134589	0.00394008	0.00400689	0.0147155	0.13292	0.0494895	0.0540849	0.0461393	0.0427855	0.0770906	0.0932718	0.000281884	0.0292416	0.00262336	0.00238002	0.0290367	0.0220694	0.0261392	0.022739	0.00342686	0.0313268	0.0619195	0.00343604	0.0338568	0.046412	0.0687889	0.0333235	0.0362655	Tcell	batch 1
471	0.000162053	0.0053261	0.0349366	0.0840183	0.0701378	0.0222992	0.105695	0.0324653	0.00954423	0.0198637	0.00797695	0.0486519	0.0386331	0.0177314	0.011915	0.0317883	0.00333195	0.0422596	0.0282788	0.0129213	0.0644178	0.0743518	0.000325373	0.0300965	0.03145	0.00155089	0.00288611	0.0712103	0.0901607	0.00561339	Tcell	batch 1
472	0.0337814	0.0157011	0.000317076	0.00851433	0.00205226	0.034006	0.0727235	0.0541144	0.0442104	0.0573037	0.0121569	0.00237202	0.0385828	0.00620336	0.0855057	0.00563359	0.0153356	0.0820322	0.00465123	0.00895956	0.0369273	0.0201749	0.00405507	0.0351392	0.0270221	0.0431894	0.0402167	0.0643233	0.0762607	0.0685342	Tcell	batch 1
473	0.000875555	0.0292184	0.0316692	0.0118781	0.000932629	0.00322335	0.130687	0.0882591	0.0786457	0.0137979	0.0486878	0.0192633	0.128569	0.0443961	0.0646475	0.0112374	0.0314557	0.0229447	0.00171051	0.0262548	0.000633197	0.00886454	0.0184733	0.00913533	0.00487739	0.0756971	0.000448063	0.0507292	0.0180937	0.0246948	Tcell	batch 1
474	0.0200022	0.00263554	0.00761777	0.0443752	0.0463485	0.0261571	0.0396119	0.0182443	0.0556269	0.0359011	0.0556553	0.0243306	0.035904	0.0101809	0.0249766	0.0198819	0.00586423	0.0945363	0.00150954	0.00547357	0.0953163	0.00812191	0.0354436	0.0474882	0.00243598	0.0538636	0.0269297	0.0182836	0.135338	0.00194545	Tcell	batch 1
475	0.0382309	0.000704807	0.00706363	0.0426464	0.000689233	0.0173883	0.0830012	0.0595412	0.0313792	0.047953	0.000632026	0.063987	0.0964594	0.0304844	0.035309	0.012777	0.0446691	0.0319071	0.00848025	0.020199	0.00511958	0.00262035	0.0377496	0.0571333	0.0120209	0.0574778	0.0288648	0.0503534	0.0733836	0.00177439	Tcell	batch 1
476	0.00641216	0.0726632	0.00933696	0.0499777	0.000858215	0.0423133	0.0117499	0.00731201	0.00530397	0.021582	0.0506195	0.0305498	0.00275393	0.0152141	0.0310159	0.0409896	0.0227339	0.143708	0.142045	0.0014719	0.0307093	0.0268498	0.0337457	0.000173148	0.00631996	0.114249	0.0298742	0.00138309	0.000892965	0.047192	Myeloid	batch 1
477	0.12314	0.000207014	0.0215678	0.00848856	0.101538	0.0418962	0.0443504	0.00211228	0.000639849	0.0450637	0.0111822	0.0871105	0.0996765	0.0244724	0.0158139	0.018672	0.099461	0.012553	0.0632599	0.0078524	0.00229282	4.75336e-05	0.0564294	0.000588216	0.00172717	2.53068e-05	0.0434203	0.0418596	0.0178316	0.00672085	Tcell	batch 1
478	0.0306174	0.0743049	0.0324953	0.0762158	0.0337489	0.0515847	0.0769112	0.00127388	0.0129244	0.0239665	0.00276327	0.0690504	0.0483477	0.0292824	0.0440181	0.0109943	0.0271054	0.00197747	0.0152557	0.044904	0.00268177	0.032553	0.0206337	0.0467336	0.00747777	0.0392387	0.0305303	0.0399912	0.053572	0.0188464	Tcell	batch 1
479	0.01558	0.00344239	0.00162593	0.0233828	0.00120809	0.000479822	0.00339371	0.0634195	0.00261328	0.00578143	0.0108345	0.0719126	0.0893854	0.00449934	0.000616121	0.00111478	0.0456644	0.0343367	0.0497264	0.28059	0.0372429	0.0111441	0.00135999	0.000476175	0.0699578	0.0293525	0.0843138	0.0229481	0.0243096	0.00928782	Tcell	batch 1
480	0.106918	0.0327138	0.00338816	0.000771109	0.00172243	0.00867146	0.0493715	0.0501736	0.0222924	0.0262383	0.0137654	0.0624317	0.130777	0.0200249	0.00321246	0.0025286	0.00201041	0.00216307	0.0220669	0.0286764	5.92776e-05	0.00485462	0.0733029	0.104625	0.0156023	0.0174137	0.0247687	0.073317	0.0670002	0.0291385	Tcell	batch 1
481	0.0226998	0.062402	0.0632124	0.135662	0.11469	0.0237299	0.0536543	0.0445496	0.00623942	0.0293816	0.033583	0.0528821	0.00897332	0.00242182	0.0782077	0.012953	0.000699777	0.0533531	0.0257163	0.0209165	0.000453954	0.0286074	0.00696681	0.042783	0.0340665	0.0106565	0.0254565	0.000206645	0.00116703	0.00370795	Tcell	batch 1
482	0.218946	0.00125699	0.0147382	0.0120163	0.124814	0.0520879	0.0659848	0.0147067	0.000523371	0.0301321	0.0572192	0.00711278	0.0181188	0.00016054	0.0609055	0.0164741	0.0460794	0.00335657	0.0117837	0.00665986	2.94624e-05	9.1971e-05	0.0365415	0.00103894	0.00622758	7.95648e-05	0.0267719	0.0294081	0.0997215	0.037012	Tcell	batch 1
483	0.00081541	0.00102396	0.000975102	0.000445408	0.10171	0.0877245	0.00196173	0.0236953	0.0342767	0.0309069	0.0113685	0.0279844	7.59154e-05	0.0087667	0.0693681	0.0431096	0.00263808	0.0142964	0.201643	0.000158217	0.0376653	0.071382	0.0170673	0.0553494	0.0923493	0.00484473	0.00197499	0.000635253	0.000260842	0.0555267	Myeloid	batch 1
484	0.0243763	0.0348896	0.00317062	0.00233477	0.106098	0.0441115	0.000331171	0.0308007	0.000375019	0.0692843	3.75613e-05	8.76217e-05	5.82625e-05	0.0447855	0.0426147	0.0268403	0.0109231	0.0401964	0.267836	0.000213377	0.0266143	0.0632526	0.00637256	0.0519306	0.0395595	0.00259924	0.0474882	0.000134621	1.5059e-05	0.0126682	Myeloid	batch 1
485	4.87689e-05	0.0215835	0.00306924	0.0477551	0.0757592	0.0992473	0.0694852	0.0608736	6.19701e-05	0.0296177	0.0206462	0.0055575	0.00296126	0.000447824	0.0146258	0.0450347	0.00885451	0.0201426	0.172435	0.0131177	0.00884576	0.0526799	0.0230537	0.0475857	0.00569319	0.00860684	0.0318386	0.0786582	1.5026e-05	0.0316988	Myeloid	batch 1
486	0.0457765	0.0104478	0.0303432	0.0120664	0.00579585	0.00677714	0.00468484	0.0457207	0.0618241	0.0408561	0.0131311	0.0458669	0.0595861	0.00394696	0.00104182	0.0457628	0.0130557	0.0495182	0.00235879	0.175087	0.0424989	0.0370358	0.00477283	0.0337936	0.0236387	0.00391418	0.0303499	0.0264096	0.0678647	0.0560736	Tcell	batch 1
487	0.0323308	0.00485392	0.0401361	0.0141126	0.00436808	0.0461962	0.0528845	0.0181622	0.0842714	0.0372976	0.0199042	0.0304756	0.0998163	0.0278346	0.0147144	0.0253697	0.0831161	0.0216683	0.000364497	0.0275589	0.00576252	0.0123817	0.0256704	0.092558	0.00270401	0.0110259	0.0128302	0.0945754	0.0411416	0.0159144	Tcell	batch 1
488	0.0247225	0.0497371	0.000802784	0.0243065	0.00549872	0.00122715	0.0485103	0.0361094	0.0636527	0.0296237	0.00686849	0.00992071	0.136143	0.000122336	0.0269868	0.0447767	0.0567496	0.00541631	0.0245563	0.0327417	0.017954	0.00723159	0.00603324	0.0822554	0.00461109	0.0189896	0.0258053	0.118752	0.0629486	0.0269469	Tcell	batch 1
489	0.0799019	0.10108	0.0545422	0.136972	0.000135676	3.28771e-05	0.0323657	0.0550974	0.0354814	0.00606055	0.0576937	0.0451766	0.0641298	4.64113e-05	3.65765e-05	9.86523e-05	0.00370552	0.015778	0.0189484	0.0754753	0.0263279	0.0108582	0.0176215	2.34702e-05	0.0440285	0.0571002	0.00290814	0.0360943	0.0218648	0.000414671	Tcell	batch 1
490	0.00517789	0.00211404	0.00774447	0.054455	0.0158586	0.00767189	0.00519427	0.0510062	0.0264804	0.0164868	0.0457072	0.0529707	0.0308576	0.0131136	0.00895949	0.0431887	0.0375503	0.0903834	0.00598988	0.214674	0.0498214	0.0240356	0.0152808	0.0243554	0.0394651	0.00161479	0.0197979	0.0543436	0.0221362	0.013565	Tcell	batch 1
491	0.00086111	0.00540499	0.0622254	0.053644	0.0936471	0.0212484	0.0982594	0.0137656	0.0694155	0.00338379	0.0355567	0.00330012	0.0253075	0.000446394	0.0295909	0.0503244	0.00285612	0.0547965	0.0208184	9.29152e-05	0.0137248	0.0854787	0.0234755	0.0274717	0.0130856	0.00159558	0.0317528	0.12945	0.0203787	0.00864192	Tcell	batch 1
492	0.000194947	0.00488759	0.000551452	0.046728	0.00351121	0.000516864	0.0920233	0.103663	0.0524505	0.0339512	0.00134525	0.0574608	0.0831611	0.00700195	0.00631835	0.0178892	0.0112434	0.0374035	0.0287843	0.00448845	0.0285059	0.0181671	0.0233954	0.05405	0.0135996	0.0545128	0.0273216	0.140563	0.0156614	0.0306489	Tcell	batch 1
493	0.0145671	0.00732995	0.0126008	0.0255139	0.00642241	0.0459549	0.0871744	0.106382	0.0358193	0.0291031	0.0349872	0.0897026	0.147965	0.0110781	0.0188892	0.00519955	0.00316401	0.0181346	6.27287e-05	0.0205528	0.0164338	0.0163287	0.0174795	0.0891842	0.00189963	0.0220554	0.0120397	0.0889747	0.0118364	0.00316357	Tcell	batch 1
494	0.192538	0.00267792	0.0761514	5.403e-05	0.00790959	0.0210678	0.0273733	0.0651038	0.000592503	0.0232298	0.00951369	0.0887614	0.000146067	0.000741665	0.0251007	0.0241293	0.0340499	0.00563847	0.0372416	0.0961598	0.0377079	0.00600249	0.0305486	0.000374288	0.108218	0.0320054	0.00183003	0.0110831	0.0300835	0.00396565	Tcell	batch 1
495	4.08095e-05	0.0669677	0.0109472	0.0105922	0.005148	0.0517371	0.00221939	0.0501826	0.000188282	0.0104825	7.06677e-05	0.000511554	0.126455	0.0161495	0.0728022	0.00196931	0.00896279	0.0200783	0.108991	0.000248393	4.55399e-05	0.05081	0.0600032	0.0842883	0.0041548	0.0865386	3.49233e-05	0.127878	0.00538315	0.0161185	Myeloid	batch 1
496	4.63501e-05	0.00817459	0.0367794	0.0672982	0.014088	0.0567911	0.073176	0.00216255	0.00258458	3.56012e-05	0.00420356	0.0039135	0.0484331	0.028152	0.0638394	0.00059376	0.0358824	0.0740712	0.0351912	0.0711393	0.00193931	0.118731	0.00186407	0.0608694	0.0233341	0.0362111	0.0109691	0.0546845	0.0574511	0.0073908	Tcell	batch 1
497	0.0675615	0.000499464	0.00322695	0.0134319	0.146154	0.001612	0.00478953	0.0190005	0.11419	0.0208725	0.0338118	0.035636	0.000480973	0.0170912	0.0639498	0.00704581	0.171436	0.0189085	0.00765123	0.000481114	0.0115359	0.000186472	0.0460173	0.0261672	0.00309934	0.00752938	0.0391857	0.0188807	0.0364279	0.0631389	NK	batch 1
498	0.00140319	0.000330133	0.0916431	0.122622	0.0566153	0.024662	0.00106342	0.0611089	0.0158093	0.0226426	0.00117876	0.0630235	0.0059334	0.00337698	0.0840863	0.0635996	0.00150356	0.0701697	0.00883497	4.8853e-05	0.0160123	0.113058	0.00261783	0.0200276	0.0137901	6.54996e-05	0.0356743	0.0108382	0.0192157	0.0690455	Tcell	batch 1
499	0.00908978	0.00155753	6.83218e-05	0.101658	0.0565392	0.0447607	0.0142048	0.0348208	0.0279896	0.035671	0.00201651	0.0454504	0.147626	0.000107214	0.0233484	0.0190617	0.0131755	0.0153896	0.00602959	0.000611297	0.00453249	0.00517783	0.0761704	0.0655405	0.0713959	0.00437731	0.0488902	0.0635717	0.00171764	0.0594506	Tcell	batch 1
500	0.163939	0.0544333	0.0318418	0.0464845	0.0460558	0.0110913	0.000569985	0.00902823	0.000415259	0.00298608	0.111862	0.00210759	0.0309716	0.0439879	0.152437	0.0105024	0.0531689	0.0490096	0.024507	0.00359853	7.436e-05	0.004646	0.0374374	0.000103006	0.00300266	0.03556	0.00122183	8.60781e-05	0.0659743	0.00289659	Tcell	batch 1
501	0.186605	0.0297758	0.0847794	0.0372644	0.00487408	0.000193461	0.0508208	0.00349992	0.0351564	0.0198282	0.0252801	0.0296698	3.60904e-05	0.0411152	0.0578674	0.0126403	0.0492384	0.00763828	0.0296272	0.0861213	0.0189806	0.0146958	0.0400101	8.47264e-05	0.0386566	0.0279188	0.0161619	0.00141501	0.0500028	4.16783e-05	Tcell	batch 1
502	0.0474668	0.00265186	0.00301475	0.0202105	0.0342232	0.0120749	0.173682	0.0704574	0.0746004	0.0443034	0.00456394	0.0210528	0.0826078	0.00102187	0.0662279	0.00938123	0.0111997	0.0150298	0.0124605	0.0238731	0.0544855	6.39847e-05	0.0399509	0.0112119	0.0054347	0.00229691	0.029241	0.0038811	0.0904433	0.0328864	Tcell	batch 1
503	0.00026173	0.00297498	0.011915	0.139879	0.0263716	0.0295002	0.0611624	0.0010735	0.0117055	0.0592397	0.0175917	0.043713	0.0454561	0.0200213	0.045523	0.0185346	0.0282805	0.0337526	0.0370797	0.0445645	0.00478325	0.00134706	0.0380948	0.0757594	0.025399	0.00178478	0.029981	0.0427815	0.0723442	0.029125	Tcell	batch 1
504	0.165513	0.0142681	0.0213917	0.0483358	0.0584971	0.00090753	0.038872	0.0385823	8.72737e-05	0.000873094	0.00636285	0.01699	0.133803	0.0217119	0.0453473	0.0307674	0.0877734	0.0134992	0.0647791	0.0198966	0.000161526	3.70271e-05	0.0294225	0.00151945	0.00646063	0.00667529	0.0481676	0.0523014	0.0266583	0.000337308	Tcell	batch 1
505	0.0562224	0.0514769	0.0465808	0.114062	0.0962213	0.0192715	0.000201949	0.00200907	0.0052774	0.0130538	0.0357428	0.0615783	0.00336689	0.0103207	0.0591678	0.0335853	0.00610296	0.0274553	0.0375304	0.155766	0.000155391	0.0307895	0.0141077	0.000590606	0.064017	0.00261704	0.000567011	1.61012e-05	0.0226931	0.0294532	Tcell	batch 1
506	0.16789	0.005745	0.0289173	0.0294168	0.143377	0.0396784	0.0558616	0.0154393	0.00235257	0.0380955	0.000968023	0.0187298	0.0157192	5.71545e-05	0.0654392	0.0188959	0.0169544	0.0647756	0.0151387	0.0830261	0.00103381	0.0444443	0.0340987	0.0146146	0.0286982	0.00722153	0.0408592	0.000104395	0.000195831	0.00225157	Tcell	batch 1
507	0.0182554	0.0813219	0.0429106	0.0676268	0.0135396	0.0433145	0.0212606	0.000302782	0.0100133	0.00408722	0.0187735	0.0505371	0.0605946	0.0226757	0.00104171	0.0406816	0.0107929	0.0245475	0.00183524	0.0331541	0.0230867	0.125804	0.000241458	0.029792	0.0756579	0.137424	0.00286981	0.00763404	0.0162612	0.0139624	Tcell	batch 1
508	0.0043364	0.000482882	0.0101926	0.0129884	0.0541873	0.0237259	0.038394	0.00863803	0.0808906	0.029096	0.00173325	0.0159079	0.0523091	0.0202073	0.0439531	0.0563309	0.064447	0.0242964	0.0182734	0.181001	0.0161822	0.0151783	0.0264091	0.032849	0.0198649	0.0353485	0.0530187	0.000116622	0.0567508	0.00289038	Tcell	batch 1
509	0.0222961	0.00647392	0.0474009	0.00040849	0.134182	0.0665178	2.56752e-05	0.0137511	2.86111e-05	0.0480508	0.0370547	0.0308589	1.782e-05	0.00260602	0.0445572	0.0269874	0.000885205	0.0401298	0.216313	4.32317e-05	0.0129856	0.0229591	0.0114222	0.0236936	0.0372184	0.000154302	0.0483539	0.0618076	6.04705e-05	0.0427569	Myeloid	batch 1
510	0.0196535	0.0792212	0.0320304	0.131018	0.0143561	0.0332187	0.0260503	0.00178555	0.0015675	0.0492327	0.00809924	0.0358615	0.044536	0.026068	0.0491761	0.0273706	0.0463569	0.0852796	0.00680546	0.052189	0.0475033	0.141372	0.00845917	0.00012987	0.0108898	0.0108775	0.00418227	0.000355472	0.00227276	0.00408167	Tcell	batch 1
511	0.00858547	0.0842049	0.0366918	0.0570256	0.0129423	0.104958	0.0787857	0.0374058	0.00163639	0.0382361	0.000140546	0.00110397	0.0504854	0.0163959	0.0214902	0.00264549	0.0567794	0.0584267	0.135474	0.000461869	0.000319874	0.0953567	0.0176903	0.00272123	0.013987	0.0214859	0.00613388	0.0249112	0.00773328	0.00578591	Myeloid	batch 1
512	0.0415832	0.0721823	0.00845859	0.0489015	0.0180889	0.0048614	0.147965	0.0166086	0.0041839	0.0197317	0.0152599	0.0502477	0.0388625	0.0299408	0.0376676	0.019964	0.000891088	0.0709548	0.00196029	0.0260686	0.0595387	0.127413	0.000120548	0.00335504	0.01706	0.00358105	0.00389486	0.0576732	0.0521138	0.00086722	Tcell	batch 1
513	0.00913527	0.000962681	0.00253473	0.052276	0.0205284	0.0852702	3.08333e-05	0.000907806	0.0689635	0.0333791	6.74157e-05	0.0022367	0.000285696	0.0492266	0.0654003	0.0328949	0.0112134	0.0220702	0.261499	6.22447e-05	0.00387384	0.0462458	0.0249959	0.0379195	0.0797737	0.00242729	0.0127602	0.000164852	0.00163348	0.0712609	Myeloid	batch 1
514	5.69436e-05	0.0155258	0.0268361	0.117536	0.0123067	0.00520079	0.171921	0.0214249	0.0481812	0.00979771	0.0510904	0.0236738	0.00436091	0.0115542	0.0178319	0.00318768	0.0172463	0.0398939	0.00219775	0.0185401	0.0492565	0.122288	0.0267757	0.000687338	0.0116592	0.0814508	0.00262312	0.029869	0.0270121	0.0300144	Tcell	batch 1
515	0.052145	0.0315656	0.01534	0.00548027	0.0116793	0.00109342	0.114131	0.0391359	0.0243384	0.0393273	0.000443773	0.0494584	0.0634694	0.0339775	0.0699458	0.0154819	0.0484908	0.0116751	0.0134658	0.0335487	5.87452e-05	0.0267832	0.0424641	0.0799123	0.0529923	0.0027701	0.00169213	0.0215707	0.0968669	0.000696242	Tcell	batch 1
516	0.038705	0.0199995	0.00653056	0.0031612	0.00317287	0.0290071	0.0791992	0.0462345	0.0439463	0.0309136	0.000930164	0.0456598	0.0875588	0.0410736	0.047227	0.00349887	0.0221746	0.0624581	0.0127706	0.0262272	0.0361359	0.00779968	0.00408751	0.0433771	0.00887365	0.0570642	0.00541985	0.0771129	0.0443682	0.0653125	Tcell	batch 1
517	0.00669863	0.0176384	0.0635613	0.00469059	0.00721168	0.00115091	0.110228	0.0622501	0.0196439	0.0348322	0.000720396	0.0284217	0.13889	0.0565564	0.000825693	0.0164156	0.0136391	0.00169768	0.0303511	0.0322423	0.000560651	0.0225734	0.0242682	0.00451289	0.00596176	0.036023	0.000305017	0.163514	0.0919572	0.00265789	Tcell	batch 1
518	0.187667	0.00463254	0.0765238	0.0495899	0.0857258	0.0534344	8.98972e-05	0.0752772	0.000604985	0.0136606	5.37434e-05	0.000389947	0.0175928	0.021107	0.0773745	0.022188	0.0434047	0.0040662	0.0266589	0.035272	0.0143144	0.054372	0.0214344	0.06029	0.00633688	0.00704576	0.00396195	0.00207206	0.0174724	0.017386	Tcell	batch 1
519	0.000217055	0.00949169	0.0197538	0.0181705	0.0469408	0.000463889	0.0469544	0.00194256	0.0880261	0.055185	0.0370607	0.0398562	0.0894579	0.0121106	0.0657855	0.00579003	0.0387564	0.00467579	0.0300173	0.034366	0.00466501	0.0782861	0.0164991	0.0515561	0.0007279	0.0194875	0.0105783	0.147686	0.00666456	0.0188276	Tcell	batch 1
520	0.0332955	0.00140885	0.0542553	0.00108301	0.116918	0.00515338	0.00502908	0.0828387	0.154656	0.00266588	0.000501926	0.0534163	0.000544389	0.00968831	0.0213793	0.0112955	0.16408	0.00129789	0.00296617	0.00931929	0.034628	0.000851214	0.0200852	0.0685432	0.000734406	0.000722906	0.0059943	0.00701261	0.069633	0.0600033	NK	batch 1
521	0.0405763	0.00211343	0.0012786	0.0536872	0.0107018	0.000697622	0.044632	0.0261896	0.0478902	0.0331377	0.00040121	0.00320315	0.112543	0.0131936	0.063219	0.0613401	0.0809947	0.0871443	0.0304919	0.0142166	0.0606762	3.29911e-05	0.0071576	0.092733	0.00907716	0.0150965	0.00424957	0.0224738	0.0586681	0.00218344	Tcell	batch 1
522	0.0161526	0.00940521	0.0150628	0.041038	0.0887495	0.0266458	0.0906376	0.0368326	0.026932	0.00735716	0.00160381	0.0814702	0.0424246	0.0194083	0.00232877	0.0248248	0.00588537	0.0168494	0.00191728	0.0502981	0.0292286	0.0261742	0.0244024	0.0683251	0.0280809	0.0835974	0.00469672	0.043123	0.0858368	0.000710899	Tcell	batch 1
523	0.00391013	0.0320167	0.0622257	0.138304	0.0323603	0.0180783	0.0259829	0.000122229	0.0613879	0.0330944	0.00169965	0.0560094	0.00379275	0.00482611	0.137	0.00183875	0.0135968	0.00458542	0.0164656	0.0321579	0.0747005	0.0440394	0.00127683	0.0105638	0.0158998	0.0280508	0.000116156	0.0988436	0.0467511	0.00030392	Tcell	batch 1
524	0.00170728	0.0106185	0.00335269	0.0230426	0.0296789	0.000100185	0.00247143	0.0137768	0.00248284	0.000528178	0.0172809	5.38834e-05	0.0228259	0.0981451	0.00810863	0.0858283	0.0890563	0.0164061	0.0804376	0.0672282	0.0402723	0.000643991	0.111361	0.0516645	0.00140679	0.00845067	0.185206	0.00723019	0.0203367	0.000297982	Bcell	batch 1
525	0.00520486	0.00090901	0.0107987	0.0268404	0.0195476	0.000715905	0.000473279	0.0328977	0.0739795	0.0343387	0.0698186	0.075894	0.0171798	0.00285908	0.00378222	0.000112624	0.0102147	0.0407959	0.0388156	0.154609	0.0145032	0.00839268	0.0331361	0.00040683	0.015329	0.000177453	0.055677	0.106506	0.140327	0.00575769	Tcell	batch 1
526	0.023948	0.0658232	0.00509021	0.0598281	0.0279269	0.000102297	0.000570562	0.0696873	0.00174966	0.000480374	0.0371436	0.0824651	0.142657	0.0364703	8.05891e-05	0.000923097	0.00941289	0.00010324	0.012147	0.11656	2.4341e-05	0.00235518	0.0178146	0.0719471	0.00308052	0.000149618	0.0304492	0.0836342	0.0701506	0.0272256	Tcell	batch 1
527	0.0946314	0.0174497	0.0471657	0.124794	0.0108917	0.0361197	0.00562364	0.0168071	0.00182904	3.4908e-05	0.0648264	0.0152693	0.0270188	0.0194342	0.0172356	0.00446545	0.119237	0.0504824	0.0301388	0.0639652	0.00118929	0.000145043	0.0560843	0.000227557	0.0446909	0.0080371	0.00136242	0.00764028	0.107302	0.00589994	Tcell	batch 1
528	0.158301	0.0190989	0.0139165	0.0102553	0.0816061	0.0102397	0.00174457	0.0113105	0.0291212	0.0020984	0.0399615	0.0311897	0.119517	0.00284143	0.107757	0.014018	0.0606323	0.0249242	0.0294181	0.00320555	0.00890385	0.0185721	0.0511538	0.0140022	0.00854145	0.00133981	0.00758205	0.0800098	0.000169783	0.0385689	Tcell	batch 1
529	0.04334	0.0207583	0.0328037	0.0847278	0.0393877	0.0602771	0.0244816	0.0352188	9.83615e-05	0.0346161	0.0212826	0.0965362	0.0462463	0.000210472	0.0395298	0.0235973	0.00116519	0.0810511	0.0121613	0.011381	0.000213339	0.043851	0.0381735	0.0362372	0.000940647	0.00447025	0.0772147	0.0431721	0.0449816	0.00187466	Tcell	batch 1
530	0.0913867	0.0474133	0.0266351	0.0117472	0.000971501	0.0571139	0.106814	0.0288962	0.0252051	0.00323954	0.00108683	0.0130115	0.0331114	0.0147584	0.0339951	0.0111145	0.0198911	0.0370152	0.00177322	0.0705505	0.0310319	0.0100989	0.0163726	0.0564063	0.0102906	0.0666822	0.0362779	0.0425987	0.0726757	0.0218351	Tcell	batch 1
531	0.0110808	0.111803	0.00386265	0.0896917	0.0138367	0.0489394	0.0629185	0.000702311	0.0302852	0.0241793	0.00432007	0.0277986	0.0498335	0.0165404	0.0475719	0.000460038	0.0323402	0.0109741	0.00343055	0.0747131	0.00493387	0.0286017	0.0215446	0.0358316	0.0403626	0.038069	0.064903	0.0311911	0.0126745	0.0566057	Tcell	batch 1
532	0.0018648	0.031658	0.0304222	0.0294965	0.0020617	0.00206768	0.104581	0.0315883	0.0293903	0.0266686	0.000558588	0.00359348	0.0517251	0.0181922	0.0341814	0.000615933	0.0341046	0.0572394	0.000931709	0.0592717	0.0505323	0.0469179	0.000753988	0.0598159	0.000353259	0.0680681	0.0190704	0.0556832	0.105326	0.0432666	Tcell	batch 1
533	0.00344739	0.00198629	0.0373652	0.0637069	0.0294777	0.0288395	0.000584108	0.0278665	0.0343075	0.0285013	0.0137529	0.0841141	0.0449267	0.0581727	0.0347472	0.0272088	0.0252076	0.0213336	0.0307949	0.135004	0.0277596	0.0153124	0.0522158	0.00596063	0.0153134	0.0319016	0.000846537	0.00522723	0.0944439	0.0196744	Tcell	batch 1
534	0.076008	0.00540591	0.00604585	0.0137623	0.0771804	0.00411347	0.0188522	0.0518128	0.163686	0.013615	0.000384807	0.0522559	0.00960631	0.00738378	0.0489393	0.0280132	0.195403	0.0260274	0.00600698	0.0144093	0.035405	0.0269651	0.0024829	0.0551007	0.00291743	0.00951095	0.00637225	0.00124567	0.00840328	0.0326848	NK	batch 1
535	8.03828e-05	0.00771612	0.00227041	0.0553157	0.00131024	0.000881779	0.173084	0.0250463	0.0383037	0.00114993	0.0129888	0.0797334	0.130585	0.00505321	2.18762e-05	0.0145696	0.000860285	0.0195962	5.1058e-05	0.0156029	0.00537905	0.0476908	0.0287881	0.0658098	0.0446647	0.0490507	0.0319166	0.0627537	0.0147246	0.0650013	Tcell	batch 1
536	0.0363416	0.00732429	0.00476529	0.000987981	0.0405374	0.0323175	0.0115545	0.00679525	0.0595637	0.0039651	0.070927	0.000835426	0.0229589	0.0157873	0.00459352	0.00358109	0.0805807	0.0316452	0.00392313	0.135845	0.0737522	0.023292	0.0109035	0.0216351	0.0257064	0.0317668	0.0595178	0.0505187	0.101971	0.0261066	Tcell	batch 1
537	0.065437	0.00159334	0.0296139	0.00792722	0.0238756	0.0263545	0.000826351	0.0339893	0.00198992	0.0365589	4.81214e-05	0.00578121	0.000144231	0.0391049	0.0185331	0.00290294	0.03379	0.000178243	0.287565	0.00106837	0.090678	0.0593732	0.0340024	0.0279493	0.00599893	0.0211692	0.0460167	0.0106961	0.0858394	0.000995117	Myeloid	batch 1
538	0.0158491	0.120739	0.0424254	0.00416209	0.0594661	0.0707399	0.044777	0.0424502	6.70214e-05	0.0138614	0.000685225	0.00130168	0.00461261	0.0256762	0.000520279	0.0924221	0.0109798	0.0078196	0.0936482	7.17376e-06	2.86358e-05	0.0770506	0.0527925	4.1472e-05	0.0449071	0.071481	0.0254453	0.00109281	0.00700159	0.0679493	Myeloid	batch 1
539	0.0673031	0.0091301	0.0130855	0.0693324	0.00340796	0.031824	0.0626692	0.015662	0.0450114	0.0328474	0.0507786	0.0290048	0.0308379	0.0361278	0.0421889	0.0236887	0.0120637	0.104446	0.0233507	0.0260432	0.0190462	0.00281338	0.0208845	0.0464102	0.0245807	0.00470894	0.00247505	0.0596668	0.0126567	0.0779536	Tcell	batch 1
540	0.0133695	0.00441601	0.0634874	0.00241758	0.00865696	0.00229327	0.0279021	0.0290954	0.0549271	0.0455095	0.0375076	0.00726922	0.130564	0.0180593	0.000477381	0.00420463	0.0345044	0.0188882	0.00810432	0.149966	0.0560177	0.00316753	0.0463961	0.00544903	0.0106984	0.00490638	0.051557	0.109453	0.0488981	0.00183631	Tcell	batch 1
541	0.154922	0.0280647	0.0373754	0.0362166	0.0758218	0.000860453	0.0453011	0.0029843	0.0693689	0.00285118	0.000291817	0.00849907	0.016625	0.0428308	0.0673621	0.000787389	0.0720387	0.0227844	0.0643115	0.079135	0.000169295	0.000155922	0.000807217	0.0315831	0.0348131	9.32659e-05	0.00268894	0.0120255	0.067732	0.0214999	Tcell	batch 1
542	0.0812587	0.0550249	0.0804933	0.0166269	0.013171	0.0133072	0.0629661	0.0214169	0.0431905	0.0285828	0.0133171	0.0597404	0.0553741	0.0853152	0.010827	0.00382334	0.00442932	0.0464963	0.00419194	0.00255463	0.00377103	0.0948392	0.000545087	0.0466677	0.00875188	0.00978699	0.00185426	0.0996296	0.00784774	0.0241988	Tcell	batch 1
543	0.000219594	0.00141656	0.0854555	0.0162223	0.000775919	0.0247679	0.0259688	4.77757e-06	0.0484336	0.0595779	0.0272243	0.156512	0.0463323	1.92554e-05	0.019628	0.0308114	0.00569163	0.0358922	0.000578464	0.0686123	0.0472739	0.0333285	0.057744	0.0518964	0.00722522	0.0693223	0.0146781	0.0206103	0.0362808	0.00749555	Tcell	batch 1
544	1.27651e-05	7.41177e-05	0.103423	0.000791479	0.0209081	0.0178028	0.0860502	0.000925237	0.0031961	0.0220042	0.0394543	0.0740642	0.0887881	7.84812e-05	0.0660085	0.0279563	0.00179647	0.0796466	0.00793767	0.0280562	0.0787248	0.000426497	0.0199861	0.0860218	0.00055596	0.0256199	0.0487885	0.010331	0.0602824	0.000287837	Tcell	batch 1
545	0.0210128	0.0158031	0.0307278	0.0262077	0.0413546	0.0198452	0.00046137	0.031955	5.04577e-05	0.0237355	0.0602434	0.00646761	0.0415484	0.188221	0.0873133	0.00485635	0.035754	0.000232195	0.0204067	0.00529661	0.00121408	0.00400537	0.0144694	0.000950063	3.19548e-05	0.0333422	0.210082	0.00235996	0.026871	0.0451817	Bcell	batch 1
546	0.000529221	0.0686495	0.000430622	0.0449521	0.000222397	5.72726e-05	0.0525386	0.0674468	0.0317974	0.056649	3.83996e-05	0.0366545	0.153868	0.0245248	0.0572299	0.000878878	0.0236388	0.0181141	0.0108681	0.0922212	0.00473091	0.0124549	0.00478874	0.0908516	0.0309979	0.0407113	0.00825334	0.0527418	0.000418618	0.0127416	Tcell	batch 1
547	0.0722385	0.000809616	4.85461e-06	4.98597e-05	1.14336e-05	0.000212404	6.92463e-06	0.0096356	0.000108531	0.0515506	0.0316658	0.000127904	0.0234188	0.409845	0.00938137	0.0200838	0.000133899	0.00781472	5.925e-05	0.000576795	1.73732e-05	0.000745636	0.0209262	0.0462982	0.0223513	0.000290308	0.157842	0.00349198	0.00401159	0.10629	Bcell	batch 1
548	0.00261055	0.0196066	0.00960843	0.0047356	0.0198444	0.00716527	0.071499	0.0425	0.0144128	0.00802779	0.0211537	0.0695153	0.0334444	0.0702243	0.00690417	0.00139578	0.0135283	0.0913684	0.0115895	0.0406333	0.0107846	0.0557776	0.00688148	0.0366155	0.0169873	0.0590109	0.0200248	0.152598	0.0381241	0.0434279	Tcell	batch 1
549	0.0173878	0.0653208	0.0361159	0.00960041	0.000358135	0.0261017	0.0517697	0.023601	0.0200111	0.00225898	0.00901215	0.0103221	0.0705407	0.00223275	0.0296518	0.00809385	0.00400532	0.0464996	0.039081	0.0611279	0.00040008	0.0601832	0.0481615	0.0984528	0.00614612	0.0664775	0.0436979	0.033794	0.075514	0.0340803	Tcell	batch 1
550	0.0156234	0.00451524	0.00113096	0.0252697	0.0141587	0.0372041	0.0675497	0.02807	0.0181514	0.0284311	0.0174879	0.0653053	0.0810682	0.0106719	0.000955729	0.00074611	0.0172857	0.070384	0.0196037	0.0174579	0.00249948	0.00591289	0.0181041	0.0398776	0.0592013	0.0714385	0.03829	0.0703362	0.113746	0.0395234	Tcell	batch 1
551	0.0855172	0.0906282	0.0433195	0.0897711	0.0519561	0.00973073	0.0251686	0.0429103	0.0413041	0.0417724	0.0579831	0.02175	0.0340193	0.00724141	0.0314023	0.0169232	0.0177119	0.0297515	0.0100104	0.0176697	0.0134302	0.02023	0.0124755	0.0593884	0.0223072	0.012821	0.0200292	0.0155652	0.0368276	0.0203846	Tcell	batch 1
552	0.00145733	0.00115225	0.0023166	0.0789204	0.0312138	0.00999262	0.0499163	0.0374327	0.046703	0.0468507	3.31441e-05	0.00557506	0.0897656	0.0012844	0.0465991	0.0012871	0.0344523	0.00151729	0.0443684	0.0041862	0.00578393	0.0488649	0.0570597	0.0756545	0.0272192	0.00819899	0.0200829	0.0654105	0.114243	0.042458	Tcell	batch 1
553	0.0282588	6.02791e-05	0.0523826	0.000272709	0.0571376	0.0440278	0.013801	0.0209159	0.0447402	0.0343037	8.9641e-05	0.0100773	0.0105811	0.0564313	0.123472	0.000602494	0.0225778	0.0243553	0.0206278	0.00929522	0.0175619	0.0227178	0.0024234	0.0650179	0.0109002	0.0281524	0.239034	0.0013133	0.0381871	0.000681459	Bcell	batch 1
554	0.0552409	0.00600372	0.00646671	0.0280681	0.00283377	0.0160501	0.0822361	0.0170129	0.0227889	0.0342939	0.000643832	0.0337587	0.0833403	0.0567558	0.0678377	0.00907689	0.0346775	0.03494	0.0180353	0.0712791	0.00891602	0.0100917	0.000664744	0.0659224	0.0128423	0.0777144	0.00528538	0.0525784	0.0823119	0.00233273	Tcell	batch 1
555	0.0100819	0.0126766	0.0491985	0.000894414	0.00891454	0.0521429	0.0122064	0.00475003	0.0207559	0.0173042	0.0678544	0.000196515	0.0157953	0.0720625	0.0690575	0.0131739	0.054512	0.0209921	0.00064939	0.130732	0.0478506	0.0137407	0.0022912	0.00937664	0.0358301	0.106776	0.00162814	0.0236775	0.115178	0.00969929	Tcell	batch 1
556	0.0419893	0.0272835	0.0315743	0.0027605	0.000276714	0.0357204	0.0853261	0.0281998	0.0132844	0.000873298	0.094386	0.0978049	0.0697325	0.0170867	1.56182e-05	0.000509531	0.000153549	0.000365274	0.000757834	0.096032	0.0212416	0.0722121	0.00146622	0.00100496	0.0438355	0.0984353	0.0495914	0.0349028	0.0293202	0.00385766	Tcell	batch 1
557	0.000700326	0.00157016	0.0442539	0.0815427	0.0121085	0.0148823	0.0816416	0.0393605	0.0322827	0.0283402	0.022632	0.00570865	0.0427855	0.0343086	0.0383637	0.00177672	0.00168112	0.00209052	0.00618155	0.0562107	0.0389222	0.0622501	0.0346024	0.0943888	0.00611063	0.0760345	0.0180068	0.0274151	0.0704071	0.0234402	Tcell	batch 1
558	0.0087981	0.00262852	0.067404	0.0714289	0.00387858	0.000187913	0.0339304	0.00222824	0.0917493	0.0621537	0.000173973	0.0470631	0.0394185	0.0323521	0.074248	0.0136033	0.0230438	0.0356737	0.0209976	0.0307338	0.0480104	0.00173197	0.00833015	0.00429478	0.00105163	0.0357007	0.000108935	0.144871	0.0941833	2.11733e-05	Tcell	batch 1
559	0.00404941	0.0604075	0.000275313	0.0927987	0.000418412	0.00731519	0.0899132	0.114217	0.00354499	0.00428314	0.00987517	0.082939	0.0395719	0.0257633	0.00552612	0.0405762	0.000336793	0.0683886	0.0163335	0.00747782	0.00109448	0.0242762	0.0294503	0.0286111	0.0269478	0.0479465	0.0316887	0.119953	0.0147844	0.0012364	Tcell	batch 1
560	0.000578429	0.00167565	0.0412987	0.0557934	0.00779934	0.0637795	0.0513801	0.0607863	0.0605157	0.0371603	0.0578282	0.0284562	0.0234143	0.00176005	0.0390496	0.00387672	0.00213441	0.0225142	0.0076724	0.0100446	0.0301471	0.00669267	0.0257497	0.0689124	0.0281579	0.00608015	0.0413054	0.0984922	0.0714897	0.0454548	Tcell	batch 1
561	0.000293451	0.00165698	0.0524518	0.0122066	0.212807	0.000291652	0.000927343	0.0534507	0.135009	0.0104203	0.00853655	0.020619	0.000130977	0.00618335	0.00977886	0.000600196	0.198981	0.0408355	0.00136063	0.000475126	0.0311019	0.00440376	0.0369485	0.00939912	0.012656	0.0555243	0.000506285	0.0147764	0.0022626	0.065405	NK	batch 1
562	0.000448194	0.00139478	0.0398038	0.0438349	0.0979719	0.0274916	0.0232344	0.0314029	0.0806973	0.015919	0.0500062	0.0113405	0.0718226	0.000754324	0.0319106	0.0236693	0.00820459	0.0763467	0.00362848	0.00978775	0.033101	0.05649	0.000629968	0.078303	0.00390939	0.00085334	0.00177703	0.129955	0.00788957	0.0374221	Tcell	batch 1
563	0.000378492	0.0125279	0.068067	0.036407	0.104678	0.000140052	1.94262e-05	0.0547741	0.0360113	0.0158531	0.00126592	0.00024862	4.12973e-06	0.0235273	0.0697229	8.12471e-06	0.133703	0.0321798	0.00124103	0.0381758	0.0814047	0.00368507	0.00152365	0.0150971	0.0189595	0.00712456	2.1032e-05	0.0230196	0.0768078	0.143425	NK	batch 1
564	0.000238042	0.00262188	0.00779116	0.0806577	0.0156538	0.00891335	0.0492702	0.0532164	0.0787277	0.0206473	0.0216825	0.0186336	0.0892166	0.000258756	0.004633	0.00217362	0.00876373	0.0745098	0.0410832	0.043842	0.0455441	0.0162719	0.00497657	0.0548312	0.00815782	0.0547681	0.0122387	0.0729092	0.0896488	0.0181192	Tcell	batch 1
565	0.220376	0.0014652	0.00155112	0.00715645	0.106149	0.0499823	0.0162095	6.63097e-05	0.008765	0.00892044	0.0332233	0.0380539	0.021882	0.0345427	0.0328086	0.0393032	0.0235818	0.0638486	0.0324001	0.000218397	0.000244366	0.000691465	0.000126772	0.0014624	0.0161266	3.73911e-05	0.0247487	0.123184	0.0822233	0.0106509	Tcell	batch 1
566	0.0250166	0.00930984	0.0276379	0.100411	0.00137158	0.0390753	0.0645553	0.000135197	0.0494209	0.0268602	0.000858459	0.0175351	0.00897634	0.0074021	0.0314577	0.0178592	0.0508008	0.0766029	0.023957	0.0624585	0.00367977	0.0611367	0.00523744	0.0392239	0.0285153	0.0333506	0.0386204	0.0400064	0.106403	0.00212412	Tcell	batch 1
567	0.00256094	0.0115248	0.0448659	0.022871	0.0361032	0.031739	0.107694	0.0301596	0.0475637	0.0363736	0.00951063	0.0448592	0.104101	0.0485733	0.00195486	0.0195191	0.0139759	0.0454373	0.0142951	0.00921412	0.0162027	0.077205	0.0112216	0.0379498	0.00758306	0.0477428	0.000157137	0.112803	0.00227418	0.00396431	Tcell	batch 1
568	0.0604646	0.0370137	0.000859798	0.105814	0.0600612	0.0459255	0.0102485	0.0719256	0.00730598	0.00788452	5.30774e-05	0.0605223	0.00976829	0.000758523	0.0644036	0.0567056	0.0265413	0.0675722	0.017164	0.000132478	0.000386488	0.0125894	0.0204131	0.03884	0.0989534	0.0470908	0.0375157	2.40121e-05	0.00122726	0.031835	Tcell	batch 1
569	0.0132611	0.0339483	0.00781579	0.0578627	0.0208512	0.0452419	0.106512	0.038863	0.000390245	0.046894	0.0329934	0.0793131	0.0212571	0.00222974	0.000838026	0.00244819	0.00161498	0.0215352	0.130535	0.0225389	0.000170197	0.000336161	0.0446837	0.0209667	0.0350248	0.0905741	0.00488577	0.113081	0.00110426	0.00222823	Myeloid	batch 1
570	0.0490344	0.0161368	0.000620565	0.168961	0.00179849	0.0200566	0.106441	0.000111177	0.0275705	0.0517056	0.000110282	0.103464	0.076208	0.0139869	0.02663	0.000251102	0.00580404	0.000791175	0.0270733	0.0137411	8.72067e-05	0.105155	0.0137136	0.00144938	0.0477623	0.0660633	0.0162003	0.000486049	0.0380786	0.000507765	Tcell	batch 1
571	0.0187573	0.000217214	0.00746348	0.000975078	0.266599	0.0617034	0.000717281	0.00727729	0.11382	0.0223813	0.000244558	0.0777101	0.0176334	0.00348959	0.0380106	0.0106841	0.128077	0.042063	0.00450057	0.000569172	0.000888665	0.0387238	0.0065315	0.0369809	0.00364819	8.21649e-05	0.00842796	0.00573663	0.0540535	0.0220331	NK	batch 1
572	0.00424866	0.00677517	0.0188121	0.0562662	0.0224793	0.0227714	0.0701072	0.0105374	0.0116418	0.0251551	0.00408624	0.0618582	0.0366698	0.0252613	0.00804823	0.0152898	0.0350713	0.071525	0.0285174	0.0524517	0.0439433	0.0118823	0.00371752	0.0730555	0.0250289	0.0467268	0.0154231	0.124201	0.066878	0.00157019	Tcell	batch 1
573	0.0812655	0.0136362	0.0575173	0.0118458	0.035806	0.00552637	0.0458723	0.027099	0.0653028	0.00967431	0.0559685	0.0275763	0.0268434	0.0400014	0.0125597	0.00490278	0.000746146	0.00867947	0.0182373	0.149103	0.0573252	0.000502912	0.0146696	0.055991	0.0378744	0.0185984	0.0128241	0.0307031	0.0722492	0.00109891	Tcell	batch 1
574	0.00063713	0.00219766	0.0591456	0.0595191	0.0794116	0.00693625	0.0382549	0.000116994	0.0440767	0.00142015	0.0283618	0.00627532	0.00405923	0.0948164	0.155776	0.0419352	0.000896896	0.0118898	0.0389844	0.0148977	0.0279627	0.0390632	0.00539543	0.000623743	0.0278425	9.28583e-05	0.147198	0.000369062	0.0615472	0.000296757	Bcell	batch 1
575	0.15193	0.0122361	0.00687843	0.00812423	0.0841006	0.0394343	0.0239948	0.0010763	0.0654193	0.00129034	0.0340619	0.0373705	0.0545925	0.0120165	0.0924893	0.0237898	0.0320757	0.000856534	0.0592639	0.00328643	0.00018453	0.0295071	0.0283235	0.0472586	0.0014024	0.000253307	0.0426816	0.0227419	0.0409835	0.0423764	Tcell	batch 1
576	0.00454934	0.0104921	0.0345745	0.0602053	0.0155163	0.0179992	0.000165498	0.00745822	0.00120119	0.0356732	0.0207437	0.0273965	0.000145257	0.0948955	0.000944864	0.0694693	0.00913577	0.0774267	0.0929465	0.00014852	0.0444593	0.106932	0.0768718	0.000196941	0.0388776	0.126803	0.00173072	0.0039974	0.00145289	0.0175912	Myeloid	batch 1
577	0.0115769	0.00765852	0.0777812	0.00822383	0.0562899	0.0133933	0.00244989	0.0271971	0.0058547	0.0508466	0.0323689	0.05891	0.000207212	0.00324752	0.00973111	0.0540261	0.00167756	0.0605531	0.213475	0.0117434	0.0633193	0.0183216	0.00197394	0.0214504	0.0462801	0.0410541	0.0548227	0.000286302	0.00664525	0.0386347	Myeloid	batch 1
578	0.001779	0.0201181	0.0718388	0.204123	0.00571084	0.0391147	0.038077	0.000128854	0.0109664	0.0493993	0.0324234	0.0417013	0.0575448	0.0110805	0.000226599	0.0159424	0.00225911	0.0216199	0.0212375	0.032352	0.00752897	0.067294	0.0147084	0.034961	0.0267944	0.11939	0.0426412	0.00367332	0.00487746	0.000487955	Tcell	batch 1
579	0.000558186	0.0364783	0.0293978	0.0416188	0.0320395	0.0308844	0.0728495	0.0448203	0.0785839	0.0307747	0.0266282	0.0267971	0.0665222	0.00805407	0.0301153	0.00953464	0.00145175	0.0658143	0.0603833	0.0431028	0.0237484	0.0114297	0.00375831	0.0630406	0.0205059	0.0461885	0.00018733	0.0720756	0.0143478	0.00830893	Tcell	batch 1
580	0.000632395	0.00205467	0.0227383	0.0113735	0.0515192	0.0169971	0.0321143	0.000107697	0.00401279	0.00818057	0.0895496	0.0283363	0.00177155	0.149586	0.0421797	0.105456	0.152066	0.0151356	0.148553	0.0291613	0.011842	0.00102136	0.0234763	0.000236535	0.000230104	0.00460164	0.0203287	0.000674916	0.0244861	0.00157663	Myeloid	batch 1
581	0.00133502	0.00117655	0.0665961	9.07018e-05	0.113446	0.0690936	0.00192825	5.02317e-05	0.000113451	0.00307718	0.016315	0.000103174	0.000229501	0.0287051	0.0603943	0.000364839	0.00721719	1.88308e-05	0.20086	0.0117401	0.087863	0.0753735	0.000226781	0.0491939	1.06588e-05	0.0491166	0.0604613	0.00143592	0.0750319	0.018431	Myeloid	batch 1
582	0.000359676	0.00273249	0.00490391	0.0549631	0.0124766	0.00258898	0.112526	0.0554074	0.0479447	0.00290103	0.0176313	0.0208224	0.0435964	0.00570858	0.0263329	0.0275891	0.0133696	0.0867026	0.0232892	0.0181671	0.0300905	0.00902104	0.0489048	0.100362	0.0146009	0.0644826	0.00736436	0.0490112	0.0889375	0.00721209	Tcell	batch 1
583	0.110414	0.10047	0.0479442	0.0181775	0.0171447	0.0477213	0.0260474	0.00919049	0.00535642	0.00233455	0.00430336	0.0114398	0.0478197	0.028426	0.0504388	0.0542894	0.0313588	0.0513089	2.00899e-05	0.00310337	0.00600726	0.0565335	0.00173842	0.076146	0.00896798	0.0324381	0.000610908	0.131587	0.0132481	0.00541368	Tcell	batch 1
584	0.00345027	0.0910814	0.000601024	0.0310254	0.000185783	0.0524809	0.0634914	0.0444855	0.000118939	0.000171677	0.00835107	0.119452	0.116058	0.0117476	0.00538956	0.0382497	0.00248744	0.0246082	0.00124641	0.0253284	0.00238766	0.0549743	0.0533383	0.0326889	0.0455549	0.0601076	0.0570555	0.0165248	2.80497e-05	0.0373292	Tcell	batch 1
585	0.0527512	0.00567893	0.124867	0.115418	0.033735	0.0188952	0.00104292	0.0264984	0.0103526	0.0100808	5.41578e-05	0.0415887	0.0474134	0.000278422	0.0540184	0.00886714	0.0155289	0.0179106	0.00392942	0.0164378	0.0418986	0.13913	8.77175e-05	0.0513118	0.0165675	0.0005756	9.42405e-05	0.133916	0.0106045	0.00046635	Tcell	batch 1
586	0.00167487	0.00124825	0.00859992	0.0248901	0.0408496	0.0244553	0.000649267	0.000666412	0.0701706	0.000192073	0.0245024	0.0206748	0.00137753	0.175295	0.087846	0.000735711	0.024863	0.000702846	0.0330216	0.0132082	0.046723	0.0136876	0.018147	0.0269915	0.000420654	0.0532178	0.195895	0.000333114	0.071998	0.0169633	Bcell	batch 1
587	0.000511294	0.00331668	0.000223233	0.0439583	0.00137665	0.000191263	0.106647	0.0517354	0.00027348	0.0386978	0.0424919	0.021487	0.0746081	0.0302357	0.00561799	0.0271646	0.0145185	0.0249876	0.00365451	0.254112	0.00301753	0.000725279	0.019441	0.000703983	0.0118864	0.0342949	0.0414059	0.122186	0.0177689	0.00276032	Tcell	batch 1
588	0.0640159	0.00117845	0.0293497	0.00107449	0.0194185	0.0207969	0.0281035	0.0935386	0.0557876	0.0039769	0.0288741	0.0724323	0.0340625	0.000632908	0.016691	0.00579737	0.0249991	0.0421177	0.00547818	0.223258	0.0153428	0.0500682	0.0288007	0.0327201	0.0193639	0.00958343	0.0264303	0.0225962	0.0222553	0.00125579	Tcell	batch 1
589	0.00670003	0.00021479	0.0305603	0.00767256	0.0292505	0.0505998	0.0249694	0.0102466	0.0995689	0.0506168	0.0369394	0.0151802	0.124442	0.00127978	0.0683522	0.000993468	0.0479152	0.0564911	0.00102806	0.041526	0.00944907	0.0454689	0.00342215	0.0771914	0.00468946	0.0700586	0.0166514	0.0109979	0.0555437	0.00198044	Tcell	batch 1
590	0.044239	0.0299635	0.0364142	0.103795	0.0357915	0.0322376	0.0130926	0.0135635	0.00240072	0.0288897	0.0157939	0.0311902	0.0598161	0.00517857	0.0319523	0.0681211	0.0141374	0.0469558	0.0608448	0.0256781	0.000265422	0.043785	0.0325685	0.0903231	0.0141209	0.00770988	0.0445998	0.00296587	0.0579269	0.00567864	Tcell	batch 1
591	0.134894	0.0348819	0.0369049	0.0698653	0.017494	0.0405425	0.000757807	0.0372217	0.000130433	0.000352094	0.0168558	0.0204935	0.0569599	0.0297082	0.0806793	0.00111829	0.0124049	0.0181131	0.0511156	0.062719	0.00471621	0.0544527	0.00238151	0.00101615	0.0276175	0.0246673	0.0329621	0.00864416	0.0940792	0.0262509	Tcell	batch 1
592	0.136844	0.0139085	0.0287998	0.000218998	0.0551641	0.00719118	0.0141401	0.0476152	0.00247409	0.00957659	0.0314437	0.047082	0.000162821	0.0314936	0.0308968	0.0334494	0.158476	0.00558397	0.0301437	0.0400346	0.0245782	0.0454776	0.00331313	0.0200936	0.0840428	0.00141276	0.0173259	0.0437892	0.000240104	0.0350272	Tcell	batch 1
593	0.0841225	0.00639645	0.0509197	0.11866	0.00443532	0.0413413	0.00223369	0.00155161	0.0182768	0.00171283	0.0116003	0.0517772	0.00811418	0.000717803	0.0760769	0.0727495	0.00937633	0.0612945	0.0267373	0.0555055	0.0266558	0.0571635	0.00110972	0.0830032	0.00983633	0.0318051	0.0267852	0.0225001	0.0315321	0.0060093	Tcell	batch 1
594	2.93874e-05	0.00700376	0.0339869	0.0339645	0.0327408	0.000735362	0.0357304	0.00853382	0.0522428	0.0350247	0.0113349	0.0578277	0.0498966	0.0229386	0.0502151	0.0456876	0.0308673	0.0696951	0.0265395	0.0273264	0.0139076	0.0128316	0.0151721	0.070246	0.0120116	0.0888828	0.000135397	0.0878164	0.0641206	0.00255462	Tcell	batch 1
595	0.00474454	0.00504768	0.00610108	0.105986	0.0225005	0.0163886	0.103696	0.0300466	0.0234162	0.0576955	0.010875	0.0177124	0.0704448	0.0617788	0.0228078	0.00350317	0.0332569	0.064416	0.0346596	0.068509	0.018196	0.00374209	0.00378466	0.0290799	0.00878416	0.0414598	0.0116836	0.0744646	0.0327035	0.0125155	Tcell	batch 1
596	0.0272922	0.00538954	0.00456596	0.000841442	0.000196245	1.64156e-05	0.0828182	0.0408045	0.0342918	0.0229037	0.0647672	0.000576318	0.00143744	0.18244	0.000171229	0.0265913	0.0357461	0.0136522	0.00996951	0.0867673	0.0244515	0.00402503	0.0261382	0.00243792	0.0103006	0.133558	0.154177	0.00284136	0.000641802	0.000190539	Bcell	batch 1
597	0.0735743	0.030992	0.040271	0.0374016	0.00998268	0.0319649	0.0669182	0.0180042	0.00650851	0.0506997	0.0228807	0.00382438	0.0185823	0.028308	0.00187574	0.0181443	0.159195	0.0343164	0.0163701	0.136825	0.0302785	0.0230703	0.0250651	0.00173995	0.0181491	0.000863104	0.0747262	0.00755598	0.000416446	0.0114963	Tcell	batch 1
598	0.13689	0.039505	0.120857	0.0210673	0.0226546	0.0473308	0.0212532	0.0443973	0.000977641	3.40393e-06	0.00087206	0.0283592	0.000705042	0.00091168	0.0091672	0.0254809	0.0724368	0.0201725	0.0301405	0.0840588	0.034924	0.0156844	0.0139151	0.0265892	0.0599145	0.0642898	0.0510234	0.00394666	0.00228143	0.000190625	Tcell	batch 1
599	0.102968	0.0136662	0.0488751	0.0138941	0.00903336	0.00168975	0.0605386	0.0606255	0.0168729	0.0394591	0.0241675	0.00056876	0.111464	0.0538268	0.0116693	0.000260287	0.0159201	0.0331191	0.0173781	0.154041	0.0506619	0.000265427	0.0275248	0.00153436	0.00785561	0.0270888	0.0349199	0.0310228	0.0283593	0.000728948	Tcell	batch 1
600	0.0448073	0.0730548	0.0385736	0.110428	0.00464255	0.0640443	0.0392908	0.0105307	0.00282587	0.00220318	0.000498484	0.0147513	0.0300892	0.0711393	0.083905	0.0574822	0.053589	0.00251957	0.00351494	0.0360652	0.0185744	0.0751752	0.00498298	0.02191	0.0384918	0.0292994	0.00842145	0.00148582	0.0309064	0.0267975	Tcell	batch 1
601	0.000526847	0.00398496	0.0542878	0.027865	0.00815666	6.17793e-05	0.036104	0.0214565	0.0569408	0.0604615	0.0297209	0.0521322	0.12559	0.000389183	0.0167369	0.0242712	0.0652284	0.0590698	0.0160138	0.048766	0.00648119	0.00456298	0.05087	0.0395355	0.00499026	0.0409529	0.00987832	0.0350826	0.0437555	0.0561264	Tcell	batch 1
602	0.00293166	0.00245786	0.0275432	0.0718651	0.0148646	0.0223869	0.103887	0.0902765	0.0580383	0.0237976	0.00811053	0.101436	0.0724382	7.58208e-05	0.0698374	0.0275217	0.000244891	0.0140356	0.0152988	0.0185037	0.0382281	0.0190024	0.0095114	0.0541002	0.0397359	0.00468039	0.0191427	0.00167922	0.0662698	0.00209876	Tcell	batch 1
603	0.0187949	0.00407598	0.0793522	0.0175567	0.0230627	0.0398195	0.0241161	0.0681474	0.0647514	0.0122912	0.0628585	0.0490128	0.0594891	0.00104614	0.00902138	0.00284139	0.000571669	0.0260662	0.0376871	0.124856	0.0546756	0.0147348	0.0124279	0.0265588	0.028001	0.00376973	0.0409583	0.0104194	0.078165	0.00487128	Tcell	batch 1
604	0.0531655	0.01142	0.00383443	0.116233	0.00342374	0.065024	0.112421	0.0557959	0.0324279	0.000246465	0.000301537	0.0412144	0.0669513	0.0161814	0.0690423	0.00189193	0.00529523	0.0633781	0.00591942	4.2022e-05	0.00789301	0.141404	0.000207726	0.00661672	0.00237635	0.00199287	0.0118244	0.0505295	0.0272314	0.0257143	Tcell	batch 1
605	0.0337396	0.00715006	0.0260297	0.00832644	0.0111298	0.014772	0.0650024	0.0845641	0.0449942	0.0275805	0.00907565	0.0492649	0.131748	0.00803173	0.0820401	0.0101686	0.0132619	0.027684	0.0049853	0.0209866	0.00869722	0.0180058	0.0169361	0.0979627	0.0251919	0.0193443	0.0322415	0.0346838	0.0472292	0.0191722	Tcell	batch 1
606	0.0699736	0.0961654	0.00516195	0.000757564	0.0129592	0.0296755	0.0179078	0.0857148	0.0123651	0.100477	3.58021e-05	0.00143163	0.0710778	0.000302972	0.00496249	0.0597623	0.00286662	0.0219116	0.142175	2.1758e-05	0.000124168	0.00639306	0.00964907	0.0214768	0.0998357	0.000111344	0.000164688	0.088202	0.000298658	0.0380379	Myeloid	batch 1
607	0.00123175	0.0742997	0.00479402	0.100779	0.00434355	0.0310741	0.10076	0.016836	0.0165563	0.000212657	0.00187631	0.0494311	0.0127423	0.0017404	0.0940767	0.00208882	0.0347326	0.0374702	0.00827027	0.0198306	0.0296587	0.155448	0.00901637	0.0128587	0.00305204	0.0256248	0.0267456	0.0148557	0.0974792	0.0121146	Tcell	batch 1
608	0.00358844	0.00178256	0.00338671	0.051671	0.0116892	0.00495825	0.131109	0.0873581	0.00757191	0.0348859	0.00289878	0.0673883	0.064001	0.000384927	0.0416253	0.00406222	0.000901629	0.0241327	0.0436579	0.0622745	0.0310176	0.00563898	0.00898467	0.0645827	0.0399611	0.00539597	0.0466109	0.0412549	0.0966244	0.0106006	Tcell	batch 1
609	0.0070076	0.028393	0.0224284	0.00386128	0.00206579	0.00595203	0.0541974	0.0483416	0.0641858	0.0203563	0.0281967	0.00550378	0.0661235	0.00721126	0.0593808	0.0457772	0.0243049	0.0242736	0.00734544	0.00617606	0.0449404	0.0968863	0.0236662	0.0418029	0.00210476	0.0267724	0.0530438	0.106325	0.0285415	0.044834	Tcell	batch 1
610	0.0354325	0.00443527	0.026718	0.0476332	0.0180076	0.0119012	0.0520382	0.0331404	0.0542682	0.0254572	0.00344962	0.059488	0.0281311	0.00356047	0.0200237	0.0408737	0.0674092	0.0842358	0.0246954	0.0230616	0.00483639	0.00394468	0.0145268	0.0835045	0.0154848	0.0170964	0.017581	0.0602123	0.111211	0.00764182	Tcell	batch 1
611	0.00752779	0.00428555	0.0224716	0.0312207	0.0388433	0.0216096	0.011513	0.004677	0.00485785	0.00429538	0.0291617	0.066127	0.0536789	0.00384468	0.0305144	0.00469304	0.00833765	0.0425192	0.0292046	0.160341	0.0672904	0.0233597	0.00244976	0.0387356	0.01702	0.0506597	0.0744291	0.0199699	0.110839	0.0155231	Tcell	batch 1
612	0.0246304	0.000773642	0.000473462	0.0829686	0.00897965	0.0290064	0.000264056	0.026738	0.0130699	0.0133431	0.0109681	0.00886457	0.0959268	0.0225114	0.014119	0.00971646	0.0687473	0.0232308	0.00355644	0.135414	0.00885882	0.0276148	0.0591818	0.0132157	0.0322921	0.000215595	0.0810824	0.0641255	0.0671809	0.0529303	Tcell	batch 1
613	2.38487e-05	0.000534944	0.0952322	0.0250804	0.0278915	0.00876068	0.0334328	0.0271722	0.0651726	0.0588675	0.017977	0.058112	0.0317292	0.0211336	0.0914962	0.0106516	0.00101802	0.0116467	0.0363259	0.0143571	0.0355214	0.0345584	0.0316923	0.0709315	0.00278093	0.0440723	0.00137806	0.071109	0.069318	0.00202192	Tcell	batch 1
614	0.00210065	0.00297958	0.0342435	0.11577	0.00217894	0.0249761	0.0507867	0.0110888	0.0237589	0.00016512	0.00121832	0.0422222	0.0397785	0.0352241	0.0378853	0.00777297	0.00848468	0.0296383	0.0574352	0.0628314	0.0622442	0.0331874	0.0128669	0.0731062	0.0219353	0.0499706	0.00566386	0.0287343	0.118834	0.00291805	Tcell	batch 1
615	0.0293513	0.100708	0.0309917	0.0927216	0.0322293	0.0137969	0.0525982	0.00921362	0.00593944	0.0144453	0.00547246	0.0714464	0.0283102	0.0187556	0.0481624	0.0427895	0.000642884	0.10748	0.00268631	0.0677283	0.04932	0.0801277	0.00015569	0.00821626	0.00359675	0.066486	0.0157536	3.89075e-05	0.000732428	0.000103024	Tcell	batch 1
616	0.00804396	0.000104651	0.0344853	2.01614e-05	0.233374	0.0196069	0.00841648	0.0306572	0.067697	0.000884317	0.0391645	0.0222613	4.72336e-05	0.0123777	0.00907012	0.0393198	0.168477	0.0130511	0.00287092	0.00823497	0.0203061	0.000585791	0.0522862	0.0628913	0.00258082	0.0016241	0.0174447	0.00120481	0.0299472	0.0929643	NK	batch 1
617	0.0150966	0.0343452	0.0863991	0.00615568	0.0010485	0.00393634	0.0549165	0.0294905	0.0336869	0.0118756	0.00477829	0.0439841	0.0755224	0.0529947	0.055191	0.0129997	0.00524464	0.0101291	0.0385183	0.0177104	0.0196194	0.0186663	0.00325431	0.0585618	0.00453861	0.0504947	0.00294657	0.130852	0.0703038	0.0467392	Tcell	batch 1
618	0.0459494	0.0842022	0.0218955	0.0623158	0.034602	0.00710762	0.000558793	0.00232376	0.000170425	0.000164913	0.109774	0.0376247	0.00287845	0.00278084	0.0371735	0.00975651	0.024343	0.0871996	0.0072786	0.189573	0.111751	0.0278128	0.00099861	0.0004505	0.0639847	0.0032363	0.0104223	0.012406	0.000212566	0.00105185	Tcell	batch 1
619	0.0302315	0.000878977	0.000432634	0.00248698	0.000846014	0.00333836	0.00422865	0.0264341	0.0737188	0.0612273	0.000967428	0.00116168	0.134023	0.00886373	0.0296842	0.0389492	0.0587335	0.00928536	0.0262072	0.145443	0.0511025	0.00463535	0.011035	0.00328402	0.052364	0.00396608	0.0446709	0.0714897	0.0858845	0.0144262	Tcell	batch 1
620	0.00123176	0.000146871	0.115876	0.0074351	0.00581528	0.0194987	0.00284917	0.00412774	0.0233494	0.0361562	0.0463355	0.056658	0.0576579	0.0139424	0.000563227	0.0231602	0.0291162	0.00978916	0.0229415	0.148388	0.039931	0.00145004	0.0292165	0.0301737	0.0297821	0.037428	0.0464351	0.024722	0.122932	0.0128915	Tcell	batch 1
621	0.000207173	9.12497e-05	5.38326e-05	8.61591e-05	0.140501	0.00776535	0.00142974	0.0349791	0.0880758	0.000485029	0.0412692	0.0092317	0.00945967	0.0278549	0.00545417	0.104216	0.237151	5.58286e-05	0.00930357	0.0204386	0.0350938	0.00971397	0.0159281	0.00030666	3.03661e-05	0.0143106	0.051812	2.42939e-05	0.0322624	0.102409	NK	batch 1
622	0.0139074	0.101957	0.00419677	0.0293265	8.63114e-06	0.0454205	0.0931561	7.25285e-05	0.078461	0.00837284	0.0142702	0.0226034	0.0531726	0.00389249	0.00353591	0.0015817	0.000131362	0.0595478	0.0131251	0.0744413	0.0565179	0.0969038	0.000315262	0.00424653	0.0165082	0.0448307	0.0353977	0.0763407	0.0232562	0.0245017	Tcell	batch 1
623	0.0908076	0.00371962	0.00147601	0.000611057	0.00156762	0.0431845	0.0100048	0.0880654	0.0850887	0.00865363	0.0469314	0.00820978	0.0831767	0.0131479	0.119405	0.0187284	0.018614	0.00389297	0.000324288	0.160683	0.0153413	0.0110656	0.00715222	0.00836883	0.0303326	0.00224493	0.0262144	0.0100841	0.0540373	0.0288666	Tcell	batch 1
624	0.0165897	0.00134452	0.0497406	0.0733193	0.053183	0.022116	0.000130894	0.0390901	0.00862897	0.00661811	0.0426537	0.00761227	0.0287579	0.00306497	0.0265633	0.00840135	0.0150484	0.0494322	0.016861	0.159587	0.0737033	0.0110724	0.0238975	0.0634978	0.0696981	0.0229605	0.0185048	0.00416544	0.050367	0.0333894	Tcell	batch 1
625	0.0684538	0.0195495	0.015662	0.000597948	0.0896533	0.0142964	0.0191731	0.037272	0.0698212	0.102368	9.5029e-06	0.0428033	0.081233	0.000697784	0.066913	0.00944989	0.0411738	0.0156472	0.0848173	2.33299e-05	0.0236398	0.0562293	5.02162e-05	0.0168723	0.000480881	0.0154796	0.000269248	4.71775e-05	0.000115202	0.107201	Myeloid	batch 1
626	0.0015663	0.000315403	0.0263058	0.00183145	0.0627102	0.00331163	0.0151853	0.0258628	0.0462238	0.00569023	0.0493537	0.098111	0.0537462	0.0182075	0.0807886	0.0134423	0.0221689	0.000686246	0.0406935	0.144139	0.0500956	0.0263799	0.0530703	0.00521753	0.00698798	0.00953278	0.0381559	0.0458758	0.0541699	0.000174127	Tcell	batch 1
627	0.189952	0.00604003	0.0888369	0.0207524	0.021415	0.0445314	0.00150719	0.0048695	0.0433185	0.0254873	0.00637803	0.0745176	0.004202	0.0185694	0.0434997	0.00542788	0.0276104	0.0565437	0.0147955	0.0396918	0.00577814	0.0529644	0.00544129	0.0318522	0.0654147	0.00223299	0.0130384	0.0221523	0.0299217	0.0332579	Tcell	batch 1
628	0.0251821	0.00487082	0.000257603	0.0394823	0.000166314	0.0353685	0.00189175	0.0393433	0.05124	0.000384635	0.00264441	0.023638	0.135786	4.09402e-05	0.0586928	0.0642735	0.000872486	0.0716013	0.0295668	0.0521099	0.00480617	0.0424252	0.028574	0.0575375	0.0244524	0.071102	0.0510884	0.00119162	0.0036836	0.0777259	Tcell	batch 1
629	0.0249574	0.00286841	0.0879179	0.0532301	0.00359083	0.042942	0.00823578	0.0324653	0.0403868	0.0243325	8.90718e-05	0.0157115	0.0259314	0.00396195	0.00677348	0.000143892	0.00821155	0.0366875	0.00220919	0.0432915	0.0336431	0.058297	0.00205345	0.110854	0.0570866	0.0698942	0.0117933	0.0496598	0.128959	0.0138223	Tcell	batch 1
630	0.00187667	0.0185964	0.0159308	0.101894	0.000599974	0.00179698	0.0619282	0.0238135	0.0620111	0.0392686	0.00267691	0.0915627	0.064823	0.053646	0.0016885	0.00424425	0.000426232	0.0618441	0.0240151	0.0555683	0.00493953	0.0167488	0.00335344	0.0705044	0.0339941	0.0539498	0.00442872	0.00498492	0.0654012	0.0534839	Tcell	batch 1
631	0.000522507	0.00725886	0.00196136	0.0735021	0.0400437	0.0323902	0.124744	0.0457758	0.0626138	0.0329617	0.0256274	0.00569933	0.0320358	0.00746361	0.0313346	0.0052592	0.01427	0.0859382	0.0243125	0.00844185	0.0188111	0.0320411	0.0221416	0.024397	0.0128443	0.0232939	0.0440526	0.0471665	0.0855287	0.0275661	Tcell	batch 1
632	0.0239962	0.0503223	0.00120118	0.0532148	0.058589	0.0428268	0.15978	0.0176985	0.00317912	0.00195016	0.0183027	0.00441611	0.0758033	0.0179553	0.0199696	0.00109958	0.00461617	0.028198	3.99816e-05	0.0568203	0.0205777	0.0573634	0.000296558	0.0752114	0.0581345	0.0128036	0.0507657	0.0369855	0.0470781	0.000803826	Tcell	batch 1
633	0.140139	0.00238875	0.038097	0.0213363	0.129973	0.00926563	0.0154066	0.0041147	0.00129836	0.016215	0.0687108	0.069276	0.0451181	0.0380885	0.00267964	0.00282689	0.111358	0.0795346	0.00903078	0.000172023	0.000102519	0.0642947	0.0212941	2.10259e-05	0.00508588	0.018235	0.00479634	0.0698229	0.0108239	0.000494247	Tcell	batch 1
634	0.0772682	0.121383	0.0903101	0.0323059	0.000484891	0.00656411	0.0329193	0.00341197	0.0441058	0.105298	0.0491166	0.0153638	0.122813	0.0499816	0.00238057	0.0603239	0.00620484	0.0229864	0.000192087	0.00144326	0.016865	0.00120331	0.012502	0.00125783	0.00440319	0.0358232	7.29194e-05	0.00729871	0.00786382	0.0678525	Tcell	batch 1
635	0.0389275	0.00695414	0.0299443	0.00174377	0.00645492	0.00623069	0.0370026	0.0540741	0.0626804	0.0122867	0.0619056	0.0919804	0.0131743	0.00467757	0.0263968	0.0482895	0.000935634	0.114108	0.0147806	0.00118116	0.0155846	0.0111354	0.00480468	0.0733429	0.00651307	0.0870511	0.0177341	0.100654	0.0470791	0.00237152	Tcell	batch 1
636	0.00290436	0.0020299	0.0668893	1.36727e-05	0.073005	0.000143716	0.0560444	0.0521972	0.141667	9.10692e-06	0.0684148	0.00343959	4.81794e-06	0.0143448	2.46853e-05	1.76625e-05	0.106652	1.33924e-05	0.18477	0.0178232	0.0661771	0.00841794	0.0023363	0.000407685	0.00221701	0.000128128	0.000460954	0.0165787	0.000205227	0.112662	Myeloid	batch 1
637	0.238864	0.00142757	0.0534852	0.000383754	0.00400048	0.0245621	0.000194489	0.000860598	0.0140547	0.000269551	0.00767098	0.0695604	0.0006403	0.0122937	0.000508156	0.0107255	0.0914996	0.00760063	0.0203539	0.117234	0.0419709	0.0817679	0.0140262	0.0869505	0.0559426	0.00553475	0.0110724	0.0133713	9.51699e-05	0.0130783	Tcell	batch 1
638	0.0184456	0.0736555	0.028804	0.0314991	0.0341479	0.000226682	0.0604588	0.0554306	0.0155523	0.00474391	0.0225965	0.0288026	0.0713403	0.0450787	0.0272232	0.0472409	0.0231444	0.038925	0.000853642	0.00752518	0.00442297	0.002807	0.0268498	0.0568811	0.00270793	0.0622059	0.00816205	0.170943	0.0264181	0.00290765	Tcell	batch 1
639	0.00582733	0.00863735	0.000110918	0.0182747	0.0915932	0.0066592	0.0778675	0.0308398	0.0561335	0.0313477	0.00871665	0.0373633	0.0667022	7.69164e-05	0.0325728	0.00223808	0.0222013	0.0342654	0.0318963	0.0430017	0.0283336	0.0112452	0.00232349	0.0542791	0.0387311	0.008229	0.0148409	0.0953528	0.117656	0.0226827	Tcell	batch 1
640	0.0904535	0.000703312	0.0662513	0.00431326	0.100431	0.0203807	0.0180402	0.0235673	0.0726345	0.0025655	0.000249106	0.0239965	0.0299156	0.00353011	0.0397833	0.000410902	0.192512	0.0207068	0.00693699	0.0414494	0.0469569	0.00944472	0.00639782	0.0542014	0.0150295	0.0439988	0.0321574	0.00736819	0.0245615	0.00105243	NK	batch 1
641	0.115744	0.00690294	0.0554106	0.0515717	0.0553152	0.00281887	0.0105465	0.001671	0.00738914	0.0596171	0.0305599	0.0701123	0.00126785	0.0114846	0.00662414	0.00221809	0.139518	0.0220156	0.00871022	0.0676123	0.0443924	0.00114357	0.00384328	0.00473372	0.0924495	0.0127248	0.0188737	0.0815329	0.00676505	0.00643168	Tcell	batch 1
642	0.0600209	0.000571559	0.02573	0.0255346	0.000384643	0.0246497	0.0945635	0.0953054	0.0145058	0.000176561	2.96096e-05	0.0573542	0.0337839	0.000503491	0.0424397	0.00163836	0.0340027	0.0480339	0.0144983	0.0341816	0.0183694	0.00175333	0.0356049	0.0817193	0.024338	0.05555	0.0420621	0.0672595	0.0643235	0.00111162	Tcell	batch 1
643	0.0900359	0.011018	0.0309736	0.150134	0.027664	0.0472706	0.0364472	0.00205644	0.000420035	0.0445835	0.0891273	0.00029678	0.0262793	0.0327116	0.0227356	0.00134668	0.135286	0.0112459	0.0497718	0.000918168	0.0167528	0.0015132	0.0242179	1.69316e-05	0.000359674	0.00111573	0.0211158	0.000745337	0.10948	0.0143608	Tcell	batch 1
644	0.00275044	0.000448405	0.105196	0.0687878	0.0644707	0.00455614	0.0631111	0.0215547	0.0319491	0.0227093	0.0151604	0.0730029	0.029228	0.00212525	0.0358003	0.00885386	0.00762504	0.0476046	0.0449392	0.0141302	0.0246057	0.000668331	0.0354104	0.0482904	0.0132041	0.0189846	0.00498249	0.062975	0.12614	0.000735557	Tcell	batch 1
645	0.0196703	0.0314825	0.0299738	0.0451813	0.0052848	0.000820116	0.0393389	0.0668552	0.0735853	0.00959237	0.0367418	0.000362879	0.0767415	0.000279715	0.00914009	0.00313249	0.00115601	0.0062525	0.040818	0.0149739	0.0341776	0.0348189	0.0196495	0.0801381	0.00534272	0.00437709	0.0412116	0.116494	0.14446	0.00794631	Tcell	batch 1
646	0.000613236	0.0616529	2.67694e-05	0.034107	0.000110636	9.10034e-05	0.0862197	0.0604062	0.0308655	0.0212887	0.0140486	0.0287036	0.118866	0.00196486	0.000127966	0.039165	0.0195761	0.00209272	7.46575e-05	0.14634	0.00493516	0.00119799	0.0321598	0.0576675	0.0496042	0.0426852	0.025668	0.0662961	0.00157677	0.0518684	Tcell	batch 1
647	0.0456764	0.00249926	0.0682814	0.0339383	0.0154594	0.00316816	0.0235358	0.0463728	0.0317018	0.0334889	0.00731289	0.0119546	0.089926	0.0189249	0.0543029	0.0834298	0.0284618	0.00353982	0.012198	0.0131641	0.0671708	0.0400488	0.0210731	0.0741533	0.0054721	0.0227718	0.0191124	0.0457315	0.0665028	0.0106264	Tcell	batch 1
648	0.184184	0.0146186	0.0248623	0.0209355	0.00215808	0.00150938	0.0076094	0.00318548	0.077133	0.0361178	0.0486849	0.0571641	0.00445471	0.0400609	0.000165436	0.000139234	0.0383383	0.0248544	0.00205009	0.216379	0.0386315	0.00132061	0.0011582	0.00925177	0.0788355	0.0227739	0.0192124	0.0102453	0.000117284	0.013849	Tcell	batch 1
649	0.0263336	0.0722968	0.0507629	0.00743734	0.00102303	0.080534	0.0160312	0.0629263	0.0860021	0.0437517	0.0501048	0.00265013	0.0426501	0.0552278	0.0346591	0.00453154	0.00107485	0.0207612	0.00460968	0.157488	0.0326481	0.0054282	0.0136761	0.0339386	0.00990857	0.0049898	0.00150173	0.0260726	0.040769	0.0102115	Tcell	batch 1
650	0.137684	0.0260126	0.0477538	0.000890259	0.00819895	0.000256812	0.0572354	0.0511818	0.00601689	0.00113408	0.0422259	0.0384154	0.000421843	0.0151266	0.0775065	0.0372807	0.0720167	0.00914269	0.00999831	0.115196	0.0812878	0.0210914	0.0210847	0.00115505	0.0444697	0.00102861	0.0101149	0.0655241	0.000145293	0.000403362	Tcell	batch 1
651	0.160103	0.000903605	0.0463088	0.022725	0.101675	0.00468588	0.0123775	0.000295346	0.00580763	0.0661922	0.00133763	0.0562257	0.0946713	0.0613835	0.040907	0.0360952	0.0824851	0.029802	0.0379505	9.48169e-05	0.000785118	0.000198888	0.00571756	0.0130875	0.0213527	0.000519396	0.0182469	0.0177353	0.0375938	0.0227359	Tcell	batch 1
652	0.00663837	0.031474	0.0334096	0.189858	0.0453398	0.000974785	0.111394	0.000172525	0.0228425	0.0283097	0.0136812	0.0484588	0.0721297	0.055687	0.0105821	0.00533118	0.00438595	0.00393478	0.00988232	0.0215336	0.00273022	0.069834	0.0202388	0.0183516	0.0162464	0.0713609	0.0151665	0.0235075	0.0464297	0.000114241	Tcell	batch 1
653	0.000103742	0.00015754	0.0521295	0.0166638	0.0431096	0.0319615	0.0564724	0.0492858	0.0817096	0.0342953	0.000387651	0.0791997	0.0264213	0.0459457	0.0645656	0.000395167	0.0068271	0.0446477	0.0245881	0.0107353	0.00412199	0.0210904	0.0286561	0.0513173	0.0140063	0.0818247	0.00154644	0.080685	0.0468004	0.000349209	Tcell	batch 1
654	0.00684374	0.00406164	0.079566	0.0098818	0.0924853	0.00220555	0.0490524	0.00614862	0.0431704	0.0474122	0.0153139	0.00247066	0.0962535	0.0190547	0.0512581	0.0138663	0.00350922	0.0109741	0.0461617	0.0208366	0.00637105	0.00344087	0.0468111	0.0738861	0.0198193	0.0022223	0.0263612	0.0941323	0.106201	0.00022801	Tcell	batch 1
655	0.00419991	0.00248865	0.00816624	0.024045	0.0771765	0.0652068	0.0568229	0.0574063	0.016696	0.0203844	0.0177928	0.0608701	0.0901365	0.0158491	0.0772145	0.0267401	0.00992244	0.0970457	0.000801135	0.0221076	0.0177683	0.00177006	0.0336314	0.0180219	0.0332944	0.0275903	0.0248616	0.000706555	0.0407338	0.0505491	Tcell	batch 1
656	0.0156308	0.128616	0.0296398	0.106022	0.0362435	0.0383705	0.0315248	0.000461329	0.00442833	4.01706e-05	0.054642	0.104484	0.00118976	0.00383634	0.0545093	0.00444077	0.0153731	0.0244059	0.0149042	0.00243521	0.00880568	0.0320397	0.0153983	0.00135606	0.0335696	0.129457	0.0258923	0.00466378	0.0664134	0.0112062	Tcell	batch 1
657	0.0194155	0.00405649	0.00955641	0.000150061	0.153346	0.00232524	0.0818479	0.0376687	0.0503737	0.00362273	0.038726	0.00131819	1.07784e-05	0.0344742	0.0582201	0.000389526	0.179948	0.0253061	0.0169178	0.0187666	0.00510439	8.55037e-05	0.0344731	0.0288365	0.0261819	0.0142208	0.0147427	0.000928294	0.0513475	0.08764	NK	batch 1
658	0.0388764	0.00043685	0.0182425	0.000460728	0.0404735	0.0176745	0.0145796	0.0544076	0.00606586	0.00982516	0.0523914	0.0294912	0.0853554	0.000608733	0.000475244	0.00967737	0.0350862	0.00166946	0.0161008	0.172207	0.0373335	0.00206825	0.0288499	0.0273764	0.0262067	0.0538708	0.0419944	0.091334	0.0713001	0.0155609	Tcell	batch 1
659	0.0217884	0.135921	0.0172938	0.0214023	4.43826e-05	3.28407e-05	0.130197	0.00673054	0.0435438	0.0289638	0.045429	0.0402022	0.0341725	0.00474325	0.000207294	0.0174931	0.000678753	0.102011	0.000465962	0.0469818	0.0542117	0.00359365	0.000354171	0.00745602	0.00644453	0.105284	0.0202075	0.103568	0.000240823	0.00033552	Tcell	batch 1
660	0.080622	0.00385469	0.0522228	0.0416243	0.00631628	0.0449396	0.0057578	0.021405	0.023961	0.046111	0.00754046	0.000638064	0.0665588	0.0515525	0.101682	0.00650673	0.056684	0.00857113	0.00496986	0.0382633	0.0583679	0.0403197	0.0225958	0.0288543	0.00401238	0.0514084	0.0108076	0.00698286	0.0589179	0.0479522	Tcell	batch 1
661	0.0202703	0.000508871	0.0547536	0.00172891	0.142055	0.0741422	0.00315887	0.026118	0.0394912	0.0162696	0.0182018	0.0779039	0.00801767	0.00836856	0.0113985	0.0401047	0.251282	0.00818474	0.00385272	0.0183897	0.0271737	0.00604609	0.0402578	0.0143227	0.000659641	0.0156534	0.0244099	0.000237345	0.0321895	0.0148488	NK	batch 1
662	0.029712	0.0720019	0.00734676	0.0533924	0.0548477	0.0232216	0.135659	0.0429787	0.00222626	0.0149476	0.0510584	0.0191009	0.0335204	0.0105173	0.0818862	0.0153269	0.0195335	0.0500376	0.0138454	0.000301529	8.95135e-05	0.0790317	0.00828198	0.0138675	0.0436412	0.00175956	0.0526944	0.024087	0.0254888	0.0195967	Tcell	batch 1
663	0.0282781	0.0204822	0.0343934	0.0571121	0.210273	0.0310856	0.000213557	0.00305832	0.0337145	0.000365743	0.0334886	0.0771531	0.0111287	0.0223498	0.0810602	0.0113438	0.127276	0.00140574	0.0242668	0.0059539	0.0240013	0.000581258	0.0478074	0.00986346	0.000221389	0.0113045	0.000439525	0.00202162	0.0786292	0.0107268	NK	batch 1
664	0.00315186	0.00300421	0.0613285	0.0273758	0.0719446	0.00221777	0.1153	0.0067604	0.063557	0.0132565	0.0292012	0.0130174	0.00166773	0.000355974	0.0201223	0.0407754	0.000439926	0.0302226	0.0257143	0.0253563	0.0447968	0.00024257	0.0661825	0.132697	0.00707649	0.00771288	0.00144481	0.0419164	0.143116	4.45828e-05	Tcell	batch 1
665	0.00647271	0.000187533	0.0214524	0.0895223	0.159726	0.00125678	1.20637e-05	0.0519311	0.072977	0.0227002	1.70414e-05	0.0130421	3.23319e-05	0.0230761	0.0434451	2.08162e-05	0.190139	0.00793717	0.0165973	0.0037318	0.057347	0.0103517	7.29743e-05	0.0766355	0.000378333	0.00190692	0.00143613	2.71978e-05	0.0575503	0.0700172	NK	batch 1
666	1.67961e-05	0.0166415	0.00179917	0.0327577	0.0307378	0.000551525	0.106373	3.50302e-05	0.0167601	0.0159964	0.077688	0.0710228	0.00337103	0.119726	0.00186297	0.0463906	0.0122558	3.87082e-05	0.142223	0.0288869	0.0285738	0.0688864	0.0162315	0.020819	0.000176097	0.0368843	0.00258156	0.0122194	0.0660915	0.0224011	Myeloid	batch 1
667	0.0424413	0.014212	0.0235243	0.016988	0.0389424	0.00506238	0.10182	0.0192596	0.0141261	0.0298767	0.000149253	0.0094463	0.0582886	0.000106559	0.00447391	0.00120064	0.0528292	0.0290638	0.019162	0.0227534	0.00336544	0.0290836	0.0112066	0.101562	0.0243058	0.0076106	0.0192998	0.174496	0.0833056	0.0420381	Tcell	batch 1
668	0.0921718	0.00131537	0.00161869	0.000385853	0.0478261	0.026607	0.0463555	0.000104154	0.0769408	0.0124463	0.0689814	0.00713391	0.00140077	0.0328721	0.0394764	0.0588496	0.294697	0.0649556	0.0246028	0.00171912	0.0270658	0.00718611	0.00412055	0.00537799	0.0193272	0.0249788	0.0111236	0.000185275	2.69133e-05	0.000147323	NK	batch 1
669	0.029633	0.00178858	0.0505332	0.0112256	0.0467889	0.0472544	0.0218989	0.0194388	0.0533882	0.0433279	0.0179377	0.0310611	0.0489292	0.00396321	0.0133685	0.0435585	0.001327	0.000977375	0.00823752	0.00076633	0.0617634	0.0273326	0.0203867	0.0986034	0.00964676	0.000611092	0.0665273	0.10522	0.0677146	0.0467903	Tcell	batch 1
670	0.0191693	0.0276876	0.0561813	0.073417	0.0222893	0.00028388	0.0258246	0.0863066	0.0544041	0.0188041	0.020298	0.0129416	0.104965	0.00554918	0.00138749	0.0298612	0.0280912	0.0440556	0.0315677	0.0139098	0.0190407	0.0175568	0.00187283	0.0497458	0.00555685	0.0844995	0.00177597	0.0761596	0.0462816	0.0205159	Tcell	batch 1
671	0.0188559	0.0178231	0.0206506	0.00096003	0.00619915	0.0439586	0.0676617	0.0217169	0.0548267	0.0504654	0.0319454	0.0794603	0.0122794	0.024267	0.000801514	0.00572892	0.00223307	0.0405577	0.000299658	0.0840673	0.0143463	0.0438713	0.00946337	0.0274282	0.00998887	0.0625971	0.0121261	0.092709	0.141494	0.00121765	Tcell	batch 1
672	0.0127156	0.000816767	0.0656747	0.0176299	0.0188133	0.0600045	0.0528652	0.0355773	0.0531545	0.00857195	0.00214506	0.0517169	0.0516922	0.0283055	0.00906272	0.0130734	0.0317835	0.031334	0.000879763	0.0168477	0.030742	0.00124403	0.0237022	0.121503	0.050288	0.0694868	0.00519936	0.057649	0.0726776	0.00484319	Tcell	batch 1
673	0.034959	0.0152148	0.000162826	0.0167188	0.000162873	0.000387554	0.0514173	0.0129419	0.0594009	0.0278027	0.0528333	0.0654476	0.0955257	0.013593	0.00230697	0.0521724	0.0736901	0.0582392	0.0109288	0.010463	0.0227256	0.00852972	0.00761883	0.000821528	0.00961545	0.0318341	0.0685248	0.0839806	0.0856735	0.026307	Tcell	batch 1
674	0.0593861	0.002597	0.00473136	0.00719389	0.0974636	0.0520549	0.0333097	0.00026341	0.151021	0.0114609	0.00914549	0.0490753	0.0120926	0.0243882	0.0355349	0.0366708	0.227731	0.000342571	0.0133647	0.0561763	0.0186119	0.00344893	0.0163291	0.0147654	0.00162534	0.00178558	0.0496188	7.99227e-05	0.000732578	0.00899843	NK	batch 1
675	0.152925	0.000134209	0.0287912	0.0879596	0.0405359	0.0301452	0.000350644	0.0378948	0.0301931	0.00361957	0.00180341	0.0441361	0.018942	0.0445225	0.0631531	0.000886622	0.102483	0.0149335	0.0277397	0.027886	0.0509582	0.000109425	0.0303789	0.00274408	0.0185774	0.000363226	0.0410202	0.00685318	0.0742051	0.0157551	Tcell	batch 1
676	0.0631925	0.0285093	0.018468	0.000859747	0.103541	0.0067388	0.0227122	0.00114556	0.101571	0.00563945	0.0376419	0.0863868	0.0542284	0.0214405	0.0275306	0.0445181	0.171966	0.000655902	0.0166361	0.066091	0.00105652	0.0242159	0.0116367	0.000740399	0.000235563	0.0180452	0.0258061	1.73745e-05	0.00161879	0.0371551	NK	batch 1
677	0.000453079	0.00734435	0.0829222	0.0637314	0.0418797	0.00286901	0.0809859	0.000120613	0.0727708	0.0429656	0.0132814	0.0570196	0.0133811	0.0295251	0.0868027	0.00189329	0.00180358	0.0193704	0.0260879	0.032202	0.046022	0.0333958	0.00404089	0.0328456	0.0120828	0.0336995	0.00327335	0.0727706	0.0843093	0.000150387	Tcell	batch 1
678	0.00081272	0.0579049	0.0773736	0.08112	0.0206014	0.00880759	0.0858559	4.39902e-05	0.0871851	0.0272981	0.144134	0.0593091	0.00122903	0.000252697	0.0824	0.0004117	0.0178537	0.0131539	0.00967348	0.017546	0.00198384	0.0425903	0.0278079	0.0338315	0.0196625	0.0503181	0.013419	0.00545126	0.000633777	0.0113354	Tcell	batch 1
679	0.126141	0.00145643	0.009134	0.00823895	0.202753	0.0188759	0.0179351	0.000297865	0.0206495	0.000282401	0.000119031	0.00154412	0.00709734	0.0563035	0.0258537	0.0826369	0.216055	0.0212456	0.0242529	1.1351e-05	0.00100548	0.00403435	0.00909919	0.049858	0.0244726	0.0308068	0.000828174	0.0179497	0.00231473	0.0187461	NK	batch 1
680	0.0403438	0.00570324	0.0206625	0.0223499	0.117222	0.0566345	0.00920796	0.0269522	0.0631436	0.00433754	0.000147341	0.00295227	0.0373016	0.000765738	0.0535884	0.0310448	0.221406	0.0213156	0.0307023	0.0398437	0.000620919	0.0326118	0.0443544	0.0671952	0.0227945	0.0175189	0.000470453	0.000589326	0.00673949	0.00147987	NK	batch 1
681	0.0117355	0.000242976	0.0190757	0.000177395	0.0394093	0.0319325	0.00747773	0.0578305	0.0300349	0.0408743	0.0357152	0.0904875	0.024712	0.0112619	0.00563297	0.00293119	0.0496884	0.0328661	0.017421	0.241008	0.0263899	0.00185206	0.00775872	0.0337934	0.0386099	0.0108669	0.0305233	0.0243152	0.0547278	0.020648	Tcell	batch 1
682	0.014748	0.000770758	0.0577528	0.0567687	0.0468052	0.00202205	0.00321616	0.00653359	0.0354559	0.0376379	0.0433189	0.0497825	0.0192142	0.0566223	0.00995326	0.00034913	0.0394608	0.0291172	0.00576879	0.176773	0.00615421	3.50143e-05	0.0155518	0.00706468	0.0721541	0.000109359	0.0337683	0.122232	0.0197048	0.0311547	Tcell	batch 1
683	0.039951	0.0178185	0.000844544	0.0252468	0.0157141	0.0571416	0.0726953	0.0151699	0.0199787	0.000918718	0.0302298	0.0114022	0.000584887	0.000266863	2.48104e-05	0.0993013	2.15339e-05	0.00165024	0.141156	1.04075e-05	0.0467806	0.11903	0.000279272	0.009465	0.0410005	0.0527019	0.0425168	0.00174121	0.0495324	0.0868254	Myeloid	batch 1
684	0.0124873	0.0120215	0.0177922	0.00882005	0.0137935	0.0468997	0.0179032	0.101505	0.0390811	0.021695	0.0579524	0.00289979	0.00573846	0.0108256	0.0560143	0.0352862	0.0443496	0.0245577	0.0174505	0.100537	0.0477839	0.0669612	0.0278454	0.00435094	0.00662026	0.0170406	0.0410412	0.0243258	0.113278	0.00314244	Tcell	batch 1
685	0.0209254	0.000789621	0.00532798	0.014184	0.0193496	0.0191254	0.0132954	0.0655641	0.0300091	0.00372864	0.109069	0.0109796	0.0810697	0.0299686	0.0595647	0.035545	0.00212547	0.0197315	0.00453457	0.139119	0.0453223	0.00239852	0.0293131	0.0422375	0.029378	0.000591807	0.0590809	0.00219763	0.0719796	0.0334946	Tcell	batch 1
686	0.0300616	0.0301773	0.00239212	0.114574	0.0347892	0.0230599	0.0985529	0.0229015	0.0209438	0.0107177	0.0225853	0.0192664	0.0717032	0.000269981	0.0628821	0.0510975	0.00639175	0.0226089	7.687e-05	0.0113322	0.0155679	0.0799717	0.0020944	0.0243708	0.0127068	0.00253859	0.00349392	0.0676737	0.0664296	0.0687683	Tcell	batch 1
687	9.91283e-05	0.0914166	0.0364942	0.0242461	0.000224269	0.0555953	0.0673215	0.0968585	5.18076e-05	0.0532935	0.0151493	3.27243e-05	0.0774676	0.00490081	0.00039728	0.0903856	3.48548e-05	0.0451876	0.0287059	0.122694	0.00085399	0.000113865	0.0175108	0.0361951	0.0420684	0.0173942	2.11859e-05	0.0641523	0.00941177	0.00172181	Myeloid	batch 1
688	0.0438477	0.0112441	0.00605561	0.012373	0.011043	0.0499032	0.000192056	0.00571674	0.00606671	0.0438683	0.0228118	0.000195822	0.0696081	0.0385625	0.0145625	0.0164287	0.0710197	0.0499366	9.02917e-05	0.192041	0.00375116	0.0152095	0.0579674	0.0291433	0.0311646	0.0226391	0.0193349	0.00142613	0.071347	0.0824496	Tcell	batch 1
689	0.0104123	0.010917	0.0922336	0.0571682	0.0148458	0.00909266	0.0186744	0.0261766	0.0137836	0.0284007	0.023274	0.0832561	0.0552315	0.074921	0.0178674	0.0144932	0.0112387	0.0122477	0.0126177	0.0297988	0.0513809	0.0157745	0.00787948	0.0756679	0.00764933	0.0846302	0.0133298	0.0315468	0.0519802	0.0435099	Tcell	batch 1
690	0.021667	0.00192596	0.0265519	0.000667042	0.137006	0.0104148	0.0259032	0.0363944	0.0807319	0.000594487	0.0097214	0.112801	5.69471e-05	0.0160474	0.00315453	0.00300901	0.258459	0.0224227	0.0148006	0.024995	0.0304435	0.0115597	0.0190624	0.0307922	0.0192528	0.00301483	0.0166792	0.00941117	0.00909812	0.0433625	NK	batch 1
691	0.0033525	0.00666429	0.0375673	0.000647497	0.0533046	0.00766172	0.112726	0.0466503	0.0183525	0.0104261	0.0451657	0.0413323	0.00015957	0.0186961	0.022981	0.00526755	0.0362815	0.0627621	0.0103722	0.189496	0.0286764	0.0118792	0.0411112	0.006545	0.0396596	0.0416903	0.0530643	0.00377167	0.0412482	0.00248699	Tcell	batch 1
692	0.0435322	0.00190993	0.0275393	0.0137541	0.138749	0.0338776	0.000412502	0.0182839	0.0361585	0.00983082	0.000941765	0.00607095	9.41864e-05	0.0333657	0.0238219	0.000315236	0.237523	0.0135379	0.00317352	0.0202913	0.0320885	0.0482945	0.00881143	0.0394367	0.0158386	0.0506296	0.00851223	0.00333448	0.0768063	0.053064	NK	batch 1
693	0.000440133	0.0161036	0.0393956	0.0548018	0.0327571	0.00255393	0.025759	0.0725417	0.0834507	0.0310858	0.0129918	0.0806659	0.0667965	0.00132583	0.018459	0.000608955	0.0155528	0.0522755	0.00884334	0.0362382	0.00870542	0.0417961	0.00405213	0.0438739	0.00123666	0.0557701	0.000451393	0.127586	0.0615974	0.00228406	Tcell	batch 1
694	0.0706569	0.0102072	0.0565753	0.0443982	0.0175859	0.0317943	0.000144976	0.0690718	0.0225858	0.000138663	0.0195958	0.0137923	0.0731775	0.00271534	0.00185709	0.000770511	0.016099	0.0142229	0.0085537	0.197737	0.003327	0.0145358	0.0396592	0.065473	0.0136656	0.00489551	0.043628	0.0023402	0.0951723	0.0456233	Tcell	batch 1
695	0.00264343	0.0195057	0.0744473	0.0234816	0.128979	0.0103842	0.0113216	0.0132708	0.00887903	0.000636845	0.0439876	0.000390136	0.000236394	0.0243227	0.0419463	0.00177707	0.181073	0.038047	0.00051366	0.00123681	0.0383091	0.000529357	0.014317	0.0728077	0.000737567	0.029461	0.024452	0.0160639	0.0801731	0.0960688	NK	batch 1
696	0.214804	0.000451613	0.108863	0.00720868	0.0569624	0.0267234	0.000385707	0.00107973	0.0399566	0.0430308	0.00421759	0.026722	0.000967071	0.0366195	0.043831	0.00177707	0.0134602	0.00995606	0.0414109	0.0467669	0.00563288	0.00883123	0.00623262	0.0491399	0.0385691	0.000395813	0.0108615	0.0989166	0.0513729	0.00485354	Tcell	batch 1
697	0.210773	0.0262392	0.0573932	0.0220281	0.00455267	0.0318614	0.0610548	0.0206978	0.0300137	0.000161652	0.00302191	0.00660434	0.00581778	0.0298589	0.0446133	0.000388682	0.0634053	0.0334587	0.00995533	0.118047	0.0334278	0.000165029	0.0166421	0.0287492	0.0426078	0.0583402	0.0117048	0.0142604	0.000450983	0.0137051	Tcell	batch 1
698	0.0373336	0.132791	0.0464076	0.067868	0.0347779	0.0236354	0.0255094	0.000249387	0.00475828	0.0419117	0.00467294	0.0347662	0.000407002	0.00490602	0.0257597	0.00679757	0.0337971	0.0120031	0.00519489	0.0409548	0.0402542	0.0878029	0.00228317	0.0279769	0.0522613	0.00793373	0.0651253	0.00689979	0.0964373	0.028524	Tcell	batch 1
699	0.00822174	0.0211484	0.032132	0.0606596	0.023301	0.013944	0.0711104	0.00845078	0.0279041	0.0285019	0.0240173	0.00889479	0.0882448	0.0207369	0.0161874	0.032916	0.00540676	0.0109967	0.0452073	0.0533973	0.0117752	0.0127414	0.0394567	0.123297	0.0151108	0.0571819	0.0362376	0.0202306	0.080962	0.0016275	Tcell	batch 1
700	0.00327837	0.00146463	0.00099827	0.0864701	0.0144873	0.022185	0.0885945	0.0703257	0.111376	0.0655296	0.00378515	0.048633	0.0241331	6.15702e-05	0.0391186	0.0265892	0.00334695	0.0323621	0.00560948	0.0255471	0.00593778	0.00863703	0.0466514	0.0245953	0.0622908	0.010553	0.0255591	0.00453087	0.134174	0.00317429	Tcell	batch 1
701	0.0103906	0.000211126	0.00625998	0.000204493	0.00239353	0.0386442	0.000510075	0.0439451	0.0236196	0.0483519	0.0672314	0.136107	0.0521219	0.0712211	0.0370435	0.00457034	0.0428895	0.0716668	0.0110562	0.168991	0.0086353	0.000715737	0.0072537	0.000523887	0.0296598	0.00045015	0.0191982	0.0678598	0.0178689	0.0104052	Tcell	batch 1
702	0.0310329	0.00171885	0.0474014	0.0558457	0.0535796	0.0422335	0.000926543	0.0373113	0.000844486	0.00971373	0.0423394	0.0361042	0.0193393	0.0197065	0.00279629	0.0114622	0.000956492	0.00489027	0.0395248	0.125693	0.00573662	0.00186524	0.0323871	0.03838	0.0205461	0.010593	0.0270138	0.188913	0.0860222	0.00512187	Tcell	batch 1
703	2.09836e-05	1.95225e-05	0.0504497	0.0570405	0.072219	0.0830332	0.000300471	0.000441779	0.0442675	0.0142582	8.23091e-05	0.0892412	0.0228233	0.000318622	0.0287559	0.0459011	0.000309183	0.0870474	0.0384292	0.0497914	0.0307062	0.0150862	0.0151399	0.0642621	0.0687229	5.39122e-05	0.0868352	0.000122198	0.0322989	0.00202218	Bcell	batch 1
704	0.0197949	0.0137283	0.0394966	0.0368895	0.0575568	0.000283691	0.000724685	0.0366156	0.135711	0.00225476	0.000847729	0.0686073	7.03293e-05	0.000965851	0.00722778	0.0109976	0.166656	0.0689312	0.000244965	3.14906e-05	0.144686	0.057549	0.00231599	0.000566243	0.000109201	0.00195949	0.031268	0.00302162	0.017238	0.0736505	NK	batch 1
705	0.0598897	0.0426162	0.0383255	0.0227343	0.00448332	0.0776553	0.0543028	0.00155958	0.050354	0.0173268	0.0109254	0.0614742	0.0246223	0.00120133	0.0569915	0.0224048	0.00915723	0.127142	0.000355704	0.0125538	0.000100682	0.0222858	0.0036233	0.122973	0.0162851	0.0323044	0.0247255	0.000140244	0.000440642	0.0810454	Tcell	batch 1
706	0.000369863	0.0145148	0.0308068	0.00226909	0.0596401	0.0205178	0.00137784	0.00020963	0.000175634	0.0455517	0.0142525	0.00613485	1.88472e-05	0.178762	0.059051	0.0556572	0.0397771	0.000325992	0.00102418	3.43518e-05	0.0362823	0.0170802	0.0127404	0.0241747	5.03452e-05	0.0375109	0.218665	0.0383983	0.000128387	0.0844978	Bcell	batch 1
707	0.162288	0.0115655	0.107464	0.00751861	0.0475869	0.000617202	0.00151393	0.0501481	0.0189215	0.000548221	0.0199455	0.0638422	0.00398978	0.0249205	0.00339224	0.0614847	0.0262562	0.0152403	0.0287052	0.104301	0.0343264	0.00621633	0.00386414	0.0175485	0.0814782	0.000345249	0.00104607	0.0586811	0.00543133	0.0308135	Tcell	batch 1
708	0.000240393	0.000530344	0.040173	8.23334e-05	0.0500209	0.118298	0.0972541	0.00205183	0.0184109	0.0376312	0.0862359	9.48595e-05	0.00161364	0.0272586	0.00013793	3.99461e-05	0.00038785	0.000662474	0.000130725	0.172264	0.205555	0.000173301	0.0192591	0.0109834	0.0356715	0.0609405	0.00864649	0.00218178	0.00297369	9.65842e-05	Tcell	batch 1
709	0.000956183	0.0068614	0.0752359	0.0376111	0.0358688	0.0151453	0.0144026	0.0111641	0.0186459	0.00946886	0.00759442	0.0437175	0.0575893	0.014614	0.0110726	0.0174936	0.0502803	0.0389907	0.00326378	0.0563775	0.0170407	0.051929	0.0265483	0.0304898	0.020555	0.0902211	0.0155304	0.115062	0.0884965	0.0177737	Tcell	batch 1
710	0.0300535	0.0274013	0.0279194	0.172809	0.0162463	0.0246753	0.0543717	0.00118033	0.015651	0.00130126	0.0158248	0.131713	0.00501281	0.00695775	0.055225	0.0125194	0.0606422	0.00776835	0.0157697	0.0524209	0.029448	0.00181204	0.0238083	0.056049	0.0535027	0.00695921	0.0476871	0.0152682	0.000164975	0.0298382	Tcell	batch 1
711	8.51852e-05	0.0150407	0.0141148	0.0524636	0.0416239	0.027623	0.0906681	0.00430527	0.0762201	0.0679836	0.0587566	0.0528626	0.0451658	0.00583427	0.124741	0.0154114	0.00372352	0.0127217	0.0096668	0.0491396	0.0292314	0.0400014	0.020605	0.049581	0.000459853	0.00287952	0.00167021	0.0467082	0.0365341	0.0041773	Tcell	batch 1
712	0.0351952	0.00326278	0.00334086	0.00124527	0.00913967	0.0107511	0.0155528	0.0318968	0.12835	0.0339167	0.0510541	0.010416	0.0710022	0.0248452	0.0454867	0.00325365	0.023497	0.00555629	0.0270299	0.122537	0.00370034	0.0633877	0.0386218	0.0179129	0.0185093	0.00309121	0.0515599	0.0481581	0.0340262	0.0637038	Tcell	batch 1
713	0.0487772	0.00066832	0.0199942	0.000599981	0.124022	0.061586	0.0827966	9.13144e-06	0.129084	0.0220022	0.00893667	0.0261961	0.00220704	0.0446319	0.0230846	0.0181007	0.222599	0.000115604	0.00883602	0.0565223	0.0161812	0.0118372	0.0307283	0.0121358	0.00159246	0.00151374	0.0194754	0.00106808	0.00416444	0.00053393	NK	batch 1
714	0.0984821	7.07302e-05	0.00529615	2.64967e-05	0.000854742	0.0154938	2.07955e-05	1.38399e-05	0.000152712	0.0289314	0.00332833	0.00104102	4.39192e-05	0.255026	0.0694718	0.0168272	0.00628799	0.000198934	0.00518362	0.000445189	0.0428709	0.0244737	0.000106046	0.0647285	2.19096e-05	0.0390877	0.207734	0.000136515	0.0392129	0.0744301	Bcell	batch 1
715	0.018208	0.00357276	0.0483933	0.0608511	0.000495414	0.0490819	0.0114701	0.0929093	0.0414601	0.0635842	0.000157034	0.0203406	0.0121064	0.00561693	0.000379404	0.017892	0.000149025	0.0572885	0.00444567	0.000237625	0.0599606	0.00027089	0.00726989	0.0945676	0.026802	0.0772564	0.000148738	0.0739778	0.106377	0.0447294	Tcell	batch 1
716	0.0769628	0.00421338	0.0299395	0.0204712	0.0188607	0.0516602	0.0729646	0.000146839	0.0748757	0.0211951	0.00956077	0.0109569	0.0661649	0.000165572	0.0252182	0.0204506	0.0134704	0.0240928	0.000554893	0.00523666	0.0186401	0.00224977	0.0389673	0.143974	0.00915234	0.0841964	0.00976301	0.0858769	0.0598837	0.000135097	Tcell	batch 1
717	0.0521994	0.00921486	0.0232803	0.0227892	0.0283004	0.00131405	0.000826833	0.0522484	0.0389899	0.0480901	0.0532425	0.0405426	0.0517753	0.0545321	0.0248946	0.037531	0.0229357	0.00511168	0.0116379	0.003721	0.00561751	0.0193029	0.0499091	0.0617106	0.000919043	0.0142381	0.013353	0.199918	0.0339791	0.0178751	Tcell	batch 1
718	0.130807	0.0101326	0.0698882	0.0488327	0.0562343	0.0033507	0.0202326	0.0106012	0.00260583	0.00608549	0.00286803	0.0477137	0.000362603	0.00499151	0.0468128	0.0283086	0.0614692	0.0290642	0.0350702	0.133588	0.0451026	0.0332534	0.0183805	0.000326171	0.0872421	0.0362638	0.00176255	0.0175662	0.0109995	8.40305e-05	Tcell	batch 1
719	0.0499448	0.000384149	0.0699159	0.000662273	0.0336626	0.0248243	0.000686729	0.0110094	0.0386195	0.000511766	0.023796	0.0221218	0.0506169	0.00661654	0.000238254	0.00155911	0.0201629	0.00283357	0.0106745	0.220984	0.04234	0.0440123	0.00849119	0.0688771	0.0789542	0.00831975	0.0190804	0.0555095	0.0591779	0.025413	Tcell	batch 1
720	0.0127582	0.000532367	0.0444555	0.116963	0.140509	0.00714269	0.0305588	0.0168917	0.0894551	0.000643187	0.000141052	0.00270151	0.00786501	0.0128411	0.0012149	9.97154e-05	0.207107	0.000105342	0.0384159	0.0514988	0.0298687	0.000408505	0.00493262	0.0329766	0.000734394	0.0171784	0.0390829	0.000306232	0.0481145	0.0444975	NK	batch 1
721	0.0145079	0.023402	0.00427701	0.0966938	0.000132544	0.0499281	0.0434937	0.0022169	0.0134711	0.0354626	0.00861403	0.0247607	0.124453	3.934e-05	0.00203952	0.0787105	0.000166182	0.0158836	0.000906642	0.0360071	0.0124508	0.0148084	0.00718043	0.0707539	0.0263113	0.0639561	0.00660423	0.085926	0.0907659	0.0460769	Tcell	batch 1
722	0.0555443	0.118969	0.0431581	0.0655014	0.00421452	0.0530944	0.0135592	0.0377476	0.000275077	0.0198509	0.062824	0.0940852	0.056646	0.00103607	0.00538962	0.010822	0.0037942	0.0400913	0.00239313	0.00127843	0.0034912	0.0122376	0.057702	0.00063448	0.0135828	0.00716827	0.0602772	0.0822905	0.034443	0.0378983	Tcell	batch 1
723	0.08655	0.000184777	0.00306887	0.00125205	0.0391383	0.0204445	0.000866503	0.0366281	0.0593094	0.0108716	0.0366044	0.000521316	0.0691266	0.0164602	0.0331279	0.0582653	0.000237416	0.0218686	0.0207253	0.193547	0.042266	0.000323629	0.018794	0.0781761	0.01807	0.0361598	0.0641715	3.59287e-05	0.0328979	0.000307119	Tcell	batch 1
724	0.0228071	0.0119772	0.0160332	0.0517484	0.0371096	0.0340808	0.0155455	3.65708e-05	0.00250365	0.00480807	0.0303979	0.0059757	0.00146411	0.114011	0.170778	0.0300823	0.0345211	0.000652139	0.0311954	0.0215442	0.0911582	0.00191084	8.32842e-05	0.00149596	0.000379798	0.000446889	0.172962	0.00065519	0.0693144	0.0243212	Bcell	batch 1
725	0.0370762	0.000315417	0.00932952	0.0108128	0.108049	0.00481917	0.000380702	0.0649212	0.101372	0.0337596	0.000107136	0.0549193	0.000200182	0.0245949	0.00296614	0.000335735	0.273158	0.00768983	0.0048521	8.02952e-05	0.0318981	0.0697609	0.0140799	0.0931346	0.00618738	0.0159495	0.00631581	0.00875162	0.00021201	0.0139712	NK	batch 1
726	0.121729	0.0118897	0.108867	0.0125574	0.0131361	0.0262051	0.0200455	0.110414	0.00220124	0.000284354	0.000155039	0.0816285	0.000550976	3.81708e-05	0.00181875	0.000672939	0.0369869	0.0215768	0.0275787	0.110065	0.0163528	0.0426735	0.0446086	0.000462744	0.119599	0.0340524	0.00721923	0.00225067	0.0234857	0.000894361	Tcell	batch 1
727	0.0299694	0.00107487	0.0443818	0.0388866	0.0172811	0.030167	0.00429751	9.70849e-05	0.0130398	0.0529888	0.00978545	0.01935	0.126176	0.000427543	0.0201773	0.0153578	0.0207454	0.0373528	0.0132934	0.137369	0.0423291	0.0241161	0.0117491	0.0475052	0.0104162	0.0348405	0.093235	0.00342499	0.0676236	0.0325414	Tcell	batch 1
728	0.0334933	0.00123117	0.00966244	0.00107937	0.00347886	0.0157462	0.00246451	0.0963647	0.0645353	0.00577035	0.021606	0.0521844	0.15811	7.00944e-05	0.000447568	0.0129269	0.00248424	0.128856	0.0110102	0.196728	0.0233164	0.0152296	0.000266458	0.00689551	0.00567614	0.00336681	0.0852993	0.000181623	0.0055453	0.0359729	Tcell	batch 1
729	0.0124789	0.00305413	0.0700568	0.0415003	0.00192339	0.00910851	0.0861446	0.0315988	0.0105777	0.0253257	0.0734588	0.0753004	0.0194523	0.0308164	0.000126575	0.000577641	0.00100115	0.0152814	0.0238716	0.00808179	0.0305417	0.0573874	0.0203003	0.00014856	0.0590877	0.066262	0.00342848	0.113643	0.10515	0.00431416	Tcell	batch 1
730	0.0430381	0.00203038	0.0409299	0.017831	0.025273	0.00755459	0.00697297	0.0919088	0.0693651	0.00555401	0.0566317	0.00747541	0.0932038	0.0303147	0.0330288	0.000376151	0.00184429	0.0355453	0.0238502	0.156337	0.0378251	0.0376785	0.000696585	0.0301932	0.00932446	0.0703898	0.0313798	0.0173026	0.0135443	0.00260031	Tcell	batch 1
731	7.75856e-05	0.000364457	0.0741532	0.0574463	0.021474	0.00189103	0.057019	0.00780395	0.105825	0.0466804	0.00882555	0.0493459	0.0515518	0.0178501	0.00185542	0.0171941	0.000233541	0.00191483	0.00311491	0.0282506	0.0428096	0.0221523	0.0707234	0.0522472	0.00736355	0.0366521	0.010799	0.0877691	0.116493	0.000118985	Tcell	batch 1
732	0.0706015	0.063064	0.0219476	0.104651	0.0121861	0.00113106	0.0550741	0.0280874	0.0368294	0.0291991	0.0144261	0.0455597	0.0940049	0.00295905	0.0475515	0.00310669	0.00513946	0.00397457	0.000246017	0.0525593	0.0227797	0.0102193	0.0324762	0.100687	0.000388384	0.0903105	0.0391118	0.00347836	0.00687792	0.00137284	Tcell	batch 1
733	0.0361103	0.00104721	0.0453579	0.00127475	0.000500506	0.0918434	0.00159404	0.00695101	0.0277685	5.19024e-05	8.49097e-05	0.0130694	5.15327e-05	0.0224414	0.011394	0.0594241	0.0356258	0.045733	0.200625	0.0455094	0.0205027	0.0177113	0.00170411	0.012029	0.0377129	0.0758077	0.0714917	6.82487e-05	0.059837	0.0566769	Myeloid	batch 1
734	0.0343771	0.00410207	0.0617595	0.0326712	0.028513	0.0318958	0.0701218	0.0266267	0.00727642	0.0318365	0.000880653	0.0174152	0.0231888	0.0700338	0.0608722	0.00961269	0.00935288	0.00131658	0.00512264	0.0180536	0.0423414	0.00104733	0.0396033	0.016753	0.00581483	0.000119483	0.202113	0.00487574	0.0587715	0.0835311	Bcell	batch 1
735	0.000977259	0.0266184	0.00616785	0.0665811	0.0572003	0.0293149	0.0762778	0.0167574	0.0223034	0.0227443	0.0366729	0.000170147	0.0495193	0.000889983	0.0191435	6.27686e-05	0.00124601	0.0134937	0.000361765	0.0246205	0.0141337	0.0664154	0.0169048	0.0745457	0.00972958	0.0110615	0.0445171	0.173756	0.10809	0.00972343	Tcell	batch 1
736	0.00966839	0.104043	7.88381e-05	0.0399652	0.00266193	0.00382056	0.035524	0.10217	0.0373868	0.0252896	0.00219946	0.00162284	0.086018	0.0545616	0.0477825	0.0106892	0.0696797	0.00366275	0.0196301	0.0336724	0.0463487	0.0395085	0.00231555	0.000540317	0.0791901	0.000170334	0.0343436	0.0740527	0.000495017	0.0329078	Myeloid	batch 1
737	0.00189146	0.0334819	0.0494338	0.125491	0.00407061	0.0720404	0.0701162	0.00114129	0.00538967	0.00645195	0.0382484	0.0841856	0.0260726	0.0395592	0.0694118	0.0294418	0.000344587	0.00531874	0.0258288	0.0629898	0.0490281	0.0859038	0.00462488	0.0361192	0.0085701	0.0552043	0.00788304	0.000829642	0.000145957	0.000781658	Tcell	batch 1
738	0.000277159	0.0222501	0.0349386	0.0142318	0.0266024	0.000135548	0.107077	0.035494	0.0728624	0.0137947	0.0299913	0.0297083	0.0641825	0.0542377	0.00456258	0.00775123	0.0145112	0.0503571	0.0222377	0.0499463	0.000487884	0.000617373	0.0520929	0.0906449	0.00556451	0.0268996	0.00227489	0.097232	0.0666707	0.0023649	Tcell	batch 1
739	0.0172039	0.0417168	0.0350435	0.0870437	0.000195428	0.00177465	0.0932701	0.0264314	0.00232974	0.0273032	5.51883e-05	0.0393447	0.128158	0.00496128	0.012338	0.00171464	0.0131073	0.0492388	0.00646876	0.0530321	0.000211604	0.0828033	0.0229207	0.0237312	0.00891623	0.0569656	0.0080936	0.0786366	0.0261173	0.050872	Tcell	batch 1
740	0.112672	0.0231445	0.00119647	0.00109116	0.0415593	0.00255366	0.0740897	0.0321208	0.00107953	0.108804	0.048818	0.0122332	0.0253772	0.0201402	0.000448151	0.0259015	0.0977301	0.00105009	0.151029	0.0156899	0.0871387	0.010014	0.00521095	3.74123e-05	0.017299	0.00063729	0.0701251	0.000556801	0.000328862	0.0119227	Myeloid	batch 1
741	0.0206814	0.00910151	6.75342e-05	0.0671064	0.0235516	0.00330789	0.097434	0.015167	0.0623618	0.0528351	0.0459827	0.054838	0.0252748	0.0244615	0.0111307	0.061315	0.00638827	0.00657388	0.0112919	0.0139225	0.00452189	0.0133362	0.0233186	0.0342885	0.0395552	0.0282498	0.0539661	0.144529	0.0448931	0.00054813	Tcell	batch 1
742	0.000618871	0.00286093	0.0278275	0.0359404	0.0542375	0.0258817	0.023015	0.000852905	0.0165591	0.0107397	0.00696593	0.000104694	0.0974307	0.0128289	0.0209864	9.70901e-05	0.0784107	0.00614158	0.026166	0.158224	0.00936326	0.013505	0.0104705	0.0688911	0.0276468	0.0103223	0.0730174	0.0601909	0.0908435	0.0298592	Tcell	batch 1
743	0.0218594	0.00164722	0.0186085	0.0366271	0.00614283	0.0015572	0.0723977	0.0373681	0.0569892	0.0582351	0.0568934	0.00106301	0.0477868	0.0196131	0.0291732	0.00450276	0.047065	0.0683189	0.020926	0.023827	0.0567337	0.000192725	0.0296171	0.0631104	0.024244	0.0449046	0.0142345	0.0494673	0.062738	0.024156	Tcell	batch 1
744	0.0486001	0.00429213	0.0679525	0.0436631	0.0152417	0.000378684	0.000411654	0.0190875	0.0623592	0.00713283	0.0645724	0.011562	0.0842697	0.0203358	0.00299676	0.00685844	0.0160432	0.0210669	0.0176811	0.181746	0.0493395	0.00194309	0.0456291	0.0480934	0.00708702	0.05983	0.044955	0.0237428	0.0226826	0.000445691	Tcell	batch 1
745	0.0675413	0.00520267	0.0231918	0.0227201	0.00617526	0.0177977	0.0328262	1.77878e-05	0.0727408	0.0413333	0.00970993	0.0962416	0.0577647	0.02423	0.00919161	0.0537957	0.203864	0.000417248	0.0371566	0.00836229	0.0681224	0.0405571	0.00585673	0.00294375	0.000223377	0.0235022	0.0218696	0.00415535	0.0409943	0.00149441	NK	batch 1
746	2.10941e-05	0.00506823	0.0431264	0.0343963	0.0516687	0.001682	0.123944	0.0414651	0.0130088	0.0280201	0.0385601	0.0688003	0.107112	0.00239787	0.0983296	0.0166934	0.00171154	0.0144282	0.0270494	0.0205629	0.0164431	0.0104999	0.0264275	0.0144184	0.000806742	0.000577341	0.00911077	0.0824445	0.0570096	0.0442167	Tcell	batch 1
747	0.0696717	0.0565826	0.0298647	0.0721688	0.00345261	0.0137493	0.0769907	0.00745157	0.0790623	0.000585901	0.0467121	0.0694228	0.0672837	0.00110751	0.0185807	0.00585302	0.00686882	0.0361191	0.0328435	0.0365289	0.0148799	0.00600507	0.0110474	0.116915	0.0122527	0.0535423	0.0260882	0.0240497	0.000672687	0.00364689	Tcell	batch 1
748	0.0094169	0.00298662	0.031278	0.0286445	0.0252145	0.00970135	0.108655	0.0237528	0.0308651	0.0370684	0.000450975	0.0325567	0.119708	0.00809105	0.0250575	0.0118275	0.0792751	0.00890183	0.0508418	0.019366	0.050114	0.000227678	0.024026	0.0356132	0.0109346	0.0272059	0.000764199	0.107234	0.0489745	0.031246	Tcell	batch 1
749	0.000706457	0.0448119	0.011615	0.0430346	0.00194317	0.0252782	0.130359	0.0961643	0.0359114	0.000388437	0.0542226	0.0191767	0.118468	0.00491501	0.00164341	0.00909682	0.00248514	0.0214083	0.0209558	0.0896411	0.0113812	0.0663204	0.0127024	0.00439427	0.0853013	0.00313926	0.027286	0.0227622	0.0157738	0.0187143	Tcell	batch 1
750	0.000223708	0.0161051	0.0137363	0.0348933	0.0456225	0.00784931	0.151735	0.0377699	0.0306231	0.0133873	0.0253321	0.0161706	0.03902	0.0218557	0.0198025	0.00180694	0.00344072	0.0145468	0.0233655	0.0650839	0.00950226	0.00128581	0.0779543	0.0855491	0.0030057	0.00373358	0.00684527	0.0681647	0.0921811	0.0694081	Tcell	batch 1
751	0.000128693	4.13717e-05	0.00120782	0.070072	0.00134616	0.0453408	0.00940681	0.0222533	0.0105532	0.00172763	1.28931e-05	0.0835802	0.0560069	7.09673e-05	0.072476	0.00473501	0.0352623	0.0552246	0.00114243	0.0112858	0.0997893	0.013278	0.138194	0.0089209	0.0395832	0.0825036	0.0523807	0.0721861	0.011182	0.000107662	Tcell	batch 1
752	0.0213744	0.0195914	0.0353783	0.0278767	0.0256149	0.0071575	0.145936	0.0529975	0.00357287	0.0242812	0.00700538	0.0532993	0.111974	0.00199213	0.0221865	0.0141867	0.000612609	0.0427671	0.0246782	0.0777114	0.00613602	0.00104027	0.0216797	0.0513338	0.00571932	0.0511297	0.00663307	0.0511725	0.0815978	0.0033632	Tcell	batch 1
753	0.00116389	0.0613606	0.0766663	0.099204	0.000699353	0.0340895	0.0231314	0.0546337	3.6319e-05	0.0012611	0.00726926	0.086579	0.083243	0.029428	0.0694684	0.022587	0.00125023	0.0534779	0.0574897	0.0467911	0.00735122	0.0221657	0.000956813	0.00857235	0.0016515	0.0293765	0.0209728	0.0834948	0.000101441	0.015527	Tcell	batch 1
754	0.0142425	0.0662228	0.017297	0.0661394	0.00219359	0.00117592	0.0572215	0.00256418	0.00625244	0.0139885	0.0576785	0.0431458	0.00179136	0.0046124	0.0180386	0.0548894	0.0163993	0.0868237	0.0196934	0.0385163	0.0541636	0.0515226	0.00378635	0.0150601	0.0340652	0.109297	0.033174	0.0740332	0.0125911	0.0234207	Tcell	batch 1
755	0.0011927	0.117416	0.00514376	0.00928986	0.000271996	0.0160782	0.0359992	0.000174882	0.00209348	0.0229748	0.00978299	0.0571653	0.000161816	0.0441309	0.000765683	0.0527273	0.000729486	0.0845047	0.12362	1.72945e-05	0.0595488	0.118547	0.0470144	0.00538378	0.0243668	0.0262538	0.0220444	0.0358449	2.46545e-05	0.0767315	Myeloid	batch 1
756	0.000351361	0.00036044	0.0534957	0.00421704	0.0152479	0.0617237	5.2686e-05	0.00030575	0.00408558	0.0276834	0.0118253	0.000422124	8.60845e-05	0.0377478	0.0271876	0.000636355	0.00914178	0.0345333	0.22331	0.0194989	0.0591993	0.0860631	0.000276296	0.0480802	0.0115035	0.000451244	0.0753364	0.0532104	0.0259159	0.108051	Myeloid	batch 1
757	0.0540858	0.000171358	0.00607793	1.85198e-05	0.0739081	0.0573212	0.00151997	0.035681	0.0921776	0.00421262	0.000354558	0.00456627	2.04449e-05	0.0458297	0.00106286	0.0369251	0.103708	0.0207429	0.154374	0.00013327	0.0570975	0.0400381	0.00305688	0.00196889	0.0438104	0.000984543	0.0302245	2.72287e-05	5.55024e-05	0.129845	Myeloid	batch 1
758	0.000160135	0.001678	0.0376114	0.0604082	0.00296358	0.00285354	0.0707369	0.00817127	0.0453463	0.0395249	0.0598527	0.0335489	0.0457384	0.0154109	0.00428929	0.0409031	0.026601	0.00601642	0.0231769	0.0101653	0.0320152	0.0202588	0.0335197	0.06107	0.000687489	0.0390782	0.0351868	0.0736417	0.0794305	0.0899544	Tcell	batch 1
759	0.0303453	0.00125033	0.0447376	0.000294923	0.0104908	0.0254038	0.00417917	0.0593425	0.0102925	0.0488231	0.00215129	0.0214832	0.00354512	0.0750691	0.0780739	0.00032695	0.00478959	0.00038359	0.0305063	0.00825654	0.0766917	0.0528955	0.00169582	0.10482	0.0001168	0.00636162	0.217796	0.0031229	0.0298681	0.0468862	Bcell	batch 1
760	0.0391716	0.0558103	0.0372543	0.107222	0.00115852	0.0431093	0.0257349	7.1106e-05	0.024072	9.36701e-05	0.0479209	0.0638278	0.0177005	0.0196283	0.0714944	0.0116445	0.000624233	0.00225043	0.0180016	0.0291547	0.000622146	0.0563699	0.0303397	0.0456147	0.044275	0.109668	0.0375931	0.00798264	0.0513646	0.000224485	Tcell	batch 1
761	0.145453	0.0340839	0.00103084	0.0023405	0.0830163	0.000178728	0.00405096	0.0275295	0.0418287	0.0193529	0.0030306	0.00212324	0.108866	0.0307419	0.00245706	0.0692338	0.204059	0.0165291	0.0383438	0.0676674	0.000148623	0.00281561	0.0195334	0.000189777	0.0628748	0.00234556	0.000284839	3.99357e-05	0.00163503	0.00821546	Tcell	batch 1
762	0.000126046	0.0333998	0.0662963	0.0371942	0.0104627	0.00163656	0.0855779	0.0265049	0.0242618	0.0115066	0.00638869	0.0186517	0.0732583	0.0321022	0.00428871	0.0173396	0.0251837	0.0436247	0.0432489	0.024029	0.000243165	0.0115259	0.0339502	0.109406	0.0145798	0.0378192	0.00535836	0.0517855	0.129523	0.0207264	Tcell	batch 1
763	0.189941	0.00037513	0.0787097	0.0222872	0.0365059	0.0285495	0.000270744	0.022182	0.00043945	0.00591659	0.00209737	0.0589109	0.00052771	0.0368053	0.0931575	0.011327	0.0479647	0.0123324	0.000662674	0.0764193	0.00345727	0.000194723	0.0587473	0.0404592	0.0610749	5.21665e-05	0.0191845	0.055514	6.82318e-05	0.0358651	Tcell	batch 1
764	0.0382057	0.00348607	0.034378	0.00329666	0.118983	0.00377378	0.0160763	0.0220807	0.0296878	0.0219611	0.0261713	0.10304	0.00135566	0.00866912	0.0359955	0.00524191	0.104721	0.00333726	0.0261379	0.0115631	0.0567606	0.0189249	0.0253415	0.0194442	0.010519	0.0269739	0.0440122	0.0111073	0.100413	0.0683414	NK	batch 1
765	0.0318831	0.00344975	0.0379693	0.032853	4.45618e-05	0.0148931	0.0531708	0.0356353	0.0267831	0.0266306	0.000328303	0.0185458	0.147777	0.0196433	0.0570967	0.0352901	0.00285001	0.0441107	0.00170331	0.0413614	0.00406495	0.000435949	0.0105122	0.118881	0.0210695	0.0761027	0.000596341	0.0348969	0.0417793	0.0596412	Tcell	batch 1
766	0.0810804	0.0449595	0.0731975	0.0708621	0.000143239	0.0241535	0.0541399	0.000115349	0.0672347	0.00967255	0.000182141	0.0216555	0.0416479	0.0288878	0.0371002	0.000705493	0.000425208	0.00947279	0.0178717	0.00733777	0.0345244	0.0719969	0.000184899	0.0201826	0.00381387	0.0365193	0.00259157	0.0887342	0.104358	0.0462486	Tcell	batch 1
767	0.00798609	0.00131351	0.0306007	0.0306967	0.100461	0.0594058	0.0134385	0.000259887	0.110799	0.0375589	2.29283e-05	0.051017	0.0199831	0.0191858	0.0401998	0.000352137	0.147891	0.0711435	0.0182198	3.46796e-05	0.000893795	0.0262239	0.000524696	0.0718024	0.00317455	0.00310985	0.0723913	0.00119581	0.0199783	0.0401357	NK	batch 1
768	0.0251882	4.92198e-05	0.00162518	0.000141398	0.0103435	0.125342	0.000385731	0.0428535	0.132664	0.0115666	2.28063e-05	0.0505327	0.000346607	0.000155277	0.0821842	0.00953346	0.0750916	0.0347854	0.0244861	0.000231067	0.000394536	0.0343292	0.0245995	0.0287305	0.0805192	7.41218e-05	0.0917662	0.000946927	0.00684787	0.104263	NK	batch 1
769	0.0143085	0.0273063	0.00197652	0.0365108	0.00924465	0.00459877	0.0222893	0.0434011	0.0250404	7.77199e-05	0.0248569	0.0714812	0.092356	0.00183842	0.120878	0.00259805	0.0886244	0.00221719	0.0419359	0.133614	0.00194308	0.0502571	0.0227688	0.00365812	0.0066301	0.000672081	0.0344037	0.0202777	0.045396	0.0488386	Tcell	batch 1
770	0.00593594	0.0605985	0.00370466	0.00279483	0.000100428	0.00940683	0.144302	0.0683819	0.0538646	0.0633452	0.0350772	0.0609992	0.0824705	0.00884369	0.0209538	0.0139346	0.000557742	0.0440987	0.00883274	0.0427514	0.0502906	0.00243473	0.00342774	0.0309275	0.0269603	0.0321446	0.00123682	0.0716065	0.0249917	0.0250246	Tcell	batch 1
771	0.0165519	0.0233064	0.0295028	0.00916322	0.141925	0.00302858	0.00329694	0.0589545	0.125917	8.32131e-05	0.0336527	0.00803165	0.000111885	0.00658994	0.055056	0.000538931	0.174764	0.00343778	0.000138784	0.0169454	0.0571308	0.0257629	0.0277647	0.0316446	0.00741149	0.00199156	0.056518	0.0049523	0.000997653	0.074829	NK	batch 1
772	0.000160969	0.0026252	0.0317109	0.0840308	0.00228029	0.0400995	0.0785691	0.0512243	0.0543413	0.0408131	0.00540949	0.0522017	0.0336952	0.073203	0.0271476	0.00354038	0.00757048	0.0942565	0.0127214	0.0141131	0.00811202	0.0235727	0.0199928	0.0467264	0.00136364	0.0236521	0.00345015	0.0831788	0.0531113	0.0271256	Tcell	batch 1
773	0.000494607	0.00122683	0.065118	6.53083e-05	0.000201973	0.0119786	0.00221141	4.46194e-05	0.0492747	9.92537e-06	0.0647495	0.000971109	0.000285263	0.291117	0.0400864	0.0260927	0.0790169	0.0810019	0.00218186	0.00244864	0.000471049	0.0258308	0.00205513	0.0319986	0.0274433	0.00160658	0.147863	0.00222662	0.000508415	0.0414195	Bcell	batch 1
774	0.0405716	0.00918902	0.0435273	0.00501743	0.000370643	0.002905	0.0213082	0.000934452	0.0180866	0.0359944	0.000609615	0.0490403	0.135504	0.0472065	0.029252	0.0129586	0.0303789	0.00800265	0.00105409	0.0384499	0.0249463	0.041468	0.000774897	0.0671794	0.0032457	0.0747678	0.00181306	0.134037	0.0850322	0.0363746	Tcell	batch 1
775	0.00109528	0.109948	0.000704119	0.0729467	0.00076546	0.0299527	0.0600724	5.67209e-06	0.0187855	0.0582381	0.00138102	0.0306028	4.54691e-05	0.0499344	0.000111324	0.068815	0.000542689	0.000328221	0.164753	8.19666e-05	0.0722226	0.00832401	0.00136462	0.0457144	0.0746037	0.00370849	0.01146	0.00563279	0.000229109	0.10763	Myeloid	batch 1
776	0.0521402	0.00743118	0.0271643	0.0240229	0.010937	0.0270351	0.080839	0.0515954	0.0673591	0.0513777	0.00773512	0.0483599	0.0303046	0.0124758	0.0274289	0.00301685	0.0105699	0.0337273	0.0192669	0.0203633	0.00773057	0.00210638	0.047411	0.0790426	0.0119846	0.0582808	0.0211248	0.0473027	0.108445	0.00342136	Tcell	batch 1
777	0.0450526	0.00620692	0.00823127	0.000859128	0.00730748	0.00404592	0.159352	0.078913	0.0218177	0.030607	0.0136124	0.0511674	0.118609	1.7166e-05	0.00237012	0.00108798	0.0136931	0.0315798	0.0282444	0.0197225	0.0511118	0.0285602	0.000417567	0.00291377	0.00215402	0.0262755	0.0307424	0.086474	0.103066	0.0257878	Tcell	batch 1
778	0.0270855	0.0426218	0.0343436	0.10776	0.0455157	0.0282737	0.0697929	0.0131517	0.0135214	0.000550905	0.00252147	0.0419832	0.00471776	0.020874	0.0430908	0.0745248	0.0011301	0.00619208	0.00920918	0.0552111	0.0206175	0.0990027	0.0238768	0.04792	0.0220946	0.126363	0.0131893	0.000315739	0.00410065	0.000448391	Tcell	batch 1
779	0.0718054	0.00511488	0.0439509	0.000174839	0.0182257	0.0147613	0.0186188	0.0248072	0.0499324	0.000812289	0.0508123	0.00767939	0.0588779	0.0110775	0.00154137	0.0109403	0.0252614	0.00151876	0.0475268	0.161467	0.0504533	0.0231449	0.0642232	0.0903276	0.00414709	0.0281801	0.0255728	0.0305706	0.0316871	0.0267873	Tcell	batch 1
780	0.0132681	0.000706445	0.000717741	0.0172282	0.00588417	0.0645098	0.0118295	0.0674172	0.0289991	0.00110352	0.0432917	0.103776	0.0185688	0.00096606	0.0270414	0.000101335	0.0239583	0.0148754	0.0237369	0.130906	0.00907554	0.00992736	0.0210299	0.00144821	0.113567	6.19564e-05	0.106017	0.0561226	0.0442455	0.0396197	Tcell	batch 1
781	0.213402	0.0123336	0.0422486	0.000430421	0.0788071	0.000436793	0.0243147	0.0384739	0.0050836	0.0702922	0.0163457	0.0322561	8.47242e-05	0.006303	0.0365121	0.0269403	0.195832	0.00072554	0.00791658	0.0402949	0.0015408	0.0105132	0.0534015	0.0143637	0.0195183	0.00567295	0.0391799	0.00157908	0.00065358	0.00454321	Tcell	batch 1
782	0.00032548	0.000453607	0.0233331	0.0235881	0.0135095	0.0290309	0.0431346	0.0011049	0.054135	0.0240174	0.00408942	0.0842238	0.0235525	0.00652596	0.0372237	0.0349368	0.0464989	0.0408632	0.0173387	0.0635476	0.0108074	0.0159592	0.0108578	0.101983	0.00999289	0.0880604	0.00774288	0.0898417	0.0919273	0.00139453	Tcell	batch 1
783	0.0516006	0.0118077	0.0241984	0.0182907	0.0571423	0.0348217	0.0485926	0.0640403	0.0290237	0.00540872	0.0797928	0.034716	0.0236153	0.0120814	0.0507668	0.00350499	0.000888681	0.00138712	0.00465424	0.183678	0.0682896	0.0233233	0.0131392	0.0231332	0.0329188	0.00976126	0.0217952	0.0225297	0.0404863	0.0046118	Tcell	batch 1
784	0.0385186	0.0291013	0.00183079	0.0983173	0.0124657	0.0559635	0.0844274	0.0328326	0.0360553	0.00479683	0.027397	0.000827359	0.0300572	0.00360669	0.0608068	0.00048359	0.0517344	0.0270095	6.00946e-05	0.0540153	0.00328709	0.0665385	0.01922	0.0260768	0.0268366	0.0229083	0.0487946	0.109691	0.0244139	0.00192672	Tcell	batch 1
785	0.00585037	0.00329348	0.0346778	0.0423246	0.0451852	0.00307753	0.0974268	0.0425703	0.0390018	0.031857	0.00370394	0.00593281	0.0728136	0.000170256	0.0656663	0.0173794	0.0085138	0.0537328	0.0308186	0.00216641	0.0521799	0.00956402	0.016904	0.0752009	0.0259392	0.0167144	0.0168115	0.0807886	0.0898653	0.00986943	Tcell	batch 1
786	0.00722622	0.0199618	0.027148	0.0121092	0.0566692	0.0157692	0.00140337	0.00126145	0.0129554	0.0468958	0.000243095	0.0545437	2.33073e-05	0.0481039	0.0685796	9.28367e-05	0.00845678	0.001552	0.215856	0.0131645	0.103116	0.0674527	0.0252169	0.0124073	0.0168675	0.00269741	0.0426671	0.000765885	0.000356151	0.116438	Myeloid	batch 1
787	0.136202	0.0237516	0.0228883	0.0736954	0.0303536	0.0304092	0.000470871	0.0138786	0.0141898	0.0378089	0.00613726	0.0569139	0.000494623	0.00120965	0.0856005	0.00668075	0.0442257	0.0197169	0.00716516	0.155303	0.0232536	0.063216	0.0104565	2.27918e-05	0.0661866	0.0101436	0.000276106	6.32135e-05	0.0315729	0.0277132	Tcell	batch 1
788	0.0429269	0.00267045	0.0517026	0.00912883	0.0215862	0.0101483	0.0323061	0.0468309	0.0454516	0.0308821	0.0211423	0.0425914	0.072603	0.00103104	0.06487	0.0143372	0.00174879	0.00653659	0.0192257	0.020574	0.00301803	0.0279068	0.0386954	0.152126	0.0231702	0.0370915	0.0293992	0.0700636	0.0591787	0.00105658	Tcell	batch 1
789	0.000327422	0.00226127	0.0350199	0.000740756	0.0838782	0.0951913	0.0614552	0.0211923	0.00276063	0.0262178	0.00471203	0.0417945	1.47604e-05	0.0514198	0.0501155	0.0723546	0.00767525	0.00427376	0.168354	0.00747598	0.0274091	0.0272525	0.00472957	0.0287356	0.0485881	0.0085977	0.0173137	0.00164131	0.000490943	0.098007	Myeloid	batch 1
790	0.0598382	0.0227711	0.0441863	0.000320028	0.0486812	0.00023276	0.00254357	0.024299	0.0216571	2.23106e-05	0.0495696	0.000141513	0.00180547	0.178423	0.00154884	0.0549064	0.0432907	0.000690539	0.0176508	0.0863705	0.0059831	0.0333466	0.00324131	0.038915	0.0428246	0.000548658	0.132014	0.00241813	0.0746611	0.00709789	Bcell	batch 1
791	0.0179662	0.00142693	0.0218975	0.0271529	0.0284947	0.0109228	0.00197554	0.0340829	0.0205944	0.0110556	0.0400061	0.0500891	0.0830946	0.0470078	0.031005	0.00425906	0.0452429	0.0337162	0.00506682	0.156611	0.0293975	0.000908101	0.0669674	0.031323	0.0275409	0.040557	0.0500328	0.0146952	0.0580636	0.00884696	Tcell	batch 1
792	0.00993727	0.000361955	0.0641686	0.0112147	0.0146896	0.0209347	0.0320331	0.0700841	0.0552291	0.018044	6.51337e-05	0.0698656	0.0629331	0.000575806	0.0742522	0.0031614	0.0280709	0.00900668	0.0302707	0.0131048	0.016678	0.0651707	0.017408	0.0500417	0.0639027	0.00405107	0.0607288	0.00549563	0.0668004	0.0617195	Tcell	batch 1
793	0.123841	0.0407961	0.0407283	0.0452812	0.0296937	0.0507325	0.00118179	0.0176172	0.0519876	0.0132516	0.0236775	0.0161209	0.0275011	0.015062	0.0667324	0.00439515	0.0352605	0.0274733	0.0388661	0.129122	0.0268671	0.00583511	0.0146752	0.0368965	0.0600567	0.0131113	0.00227156	0.0306718	0.0011942	0.0090983	Tcell	batch 1
794	0.0268392	0.00360233	0.0168084	0.00826484	0.00810668	0.0151793	0.0131991	0.0755346	0.010129	0.0501849	0.077786	0.0272458	0.0424784	0.0270319	0.00266781	0.00884247	0.0474757	0.0917668	0.00709503	0.16906	0.0238303	0.0316268	0.000464129	0.0325784	0.0223603	0.0276157	0.0233404	0.0838107	0.0226787	0.00239692	Tcell	batch 1
795	0.0126829	0.0123618	0.0221337	0.000198617	0.052064	0.0925047	0.000365725	0.00883715	6.60649e-05	0.0120057	0.000136208	5.15929e-05	1.6794e-05	0.0749002	0.012588	1.16978e-05	0.0644199	3.65354e-05	0.182746	0.000642918	0.0754575	0.0839155	0.125865	0.00284562	0.00120819	0.00648464	0.0109592	0.0808209	5.46057e-05	0.0636188	Myeloid	batch 1
796	0.233802	0.0286583	0.0667966	0.0635014	0.000173493	0.000146295	0.00631231	0.0485161	0.00925657	7.30701e-05	0.0151738	0.0423931	0.000954188	0.0640731	0.00455952	0.000382968	0.00658995	0.0621454	0.00114627	0.0984522	0.0735911	0.016005	0.000298043	2.87058e-05	0.0591334	0.0441452	0.00365095	0.00350487	0.0457969	0.000739424	Tcell	batch 1
797	1.02332e-05	6.78337e-05	0.0281856	0.00506932	0.0188888	0.0195464	0.104605	0.0485619	0.0377286	0.00502793	0.00995966	0.0553134	0.112729	0.0219591	8.12355e-05	0.0232913	0.00136945	0.0018959	0.073549	0.0200085	0.052184	0.000567168	0.0166381	0.0397665	0.0245085	0.110401	0.000395125	0.071137	0.0944276	0.0021261	Tcell	batch 1
798	0.0761007	0.0319955	0.0912769	0.0347087	0.0110111	0.0291113	0.0955125	0.0324949	0.00399705	0.00836907	9.06468e-05	0.038762	0.0652013	0.0492428	0.0412711	0.00174942	0.0470083	0.0369454	0.00934956	0.00291556	0.00024218	0.122809	0.0014001	0.0439239	0.0219684	0.0101509	0.00702778	0.0646398	0.0200264	0.000697991	Tcell	batch 1
799	0.0576558	0.0174195	0.0148751	0.000751162	0.1123	0.00972028	0.0127048	0.036572	0.0938563	0.0297317	0.0134206	0.0501142	0.00275194	0.0122621	0.000195138	0.000943188	0.242501	0.0108861	0.00830319	0.0154568	0.0355	0.0442126	0.00549168	0.0250252	0.0198078	0.0196058	0.0386772	0.00623006	0.000290668	0.062738	NK	batch 1
800	0.0174403	0.00221477	0.0297976	0.0742335	0.0252385	0.00053193	0.0747812	0.0450787	0.0283854	0.00916834	0.00123483	0.0310932	0.087895	0.0024457	0.00438451	0.0156688	0.0571884	0.00383285	0.0574977	0.0221528	0.000524702	0.00654525	0.0585655	0.0944558	0.0266128	0.0011168	0.0658769	0.0714191	0.0755089	0.00910984	Tcell	batch 1
801	0.169065	0.00151997	0.059578	0.00197598	0.117978	0.0063322	0.0451751	0.00157583	6.12635e-05	0.0574289	0.0479498	0.00119621	0.0705503	0.0340638	0.111378	0.0420681	0.102091	0.00988267	0.0493606	0.000216762	0.000277557	1.79764e-05	0.0189234	4.99352e-05	0.000139395	9.45426e-05	0.00269943	0.0263714	0.0210331	0.000946182	Tcell	batch 1
802	0.0559604	0.0593028	0.0125139	0.0484451	0.0233985	0.0117562	0.0381371	0.0021379	0.0687646	0.0297445	0.00147515	0.0531202	0.0588259	0.00894805	0.0615081	0.00254136	0.0144876	0.0276312	0.0187712	0.0205223	0.0441695	0.0038948	0.0141728	0.0467008	0.0105884	0.0736106	0.00664532	0.0380941	0.136261	0.00787037	Tcell	batch 1
803	0.165097	0.0011221	0.0178131	0.111164	0.0365168	0.00137418	0.0536217	0.0112826	0.00373456	0.00838964	0.0288048	0.017624	0.0667845	0.0167827	0.045404	0.00481468	0.0838107	0.00607649	0.0530227	0.0156205	0.0307476	2.81383e-05	0.0161625	0.00405419	0.000327942	0.0813322	0.062299	0.00260341	0.0526996	0.000884679	Tcell	batch 1
804	0.0182211	0.125822	0.0651231	0.0911733	0.00871708	0.0301373	0.0421714	0.00214322	0.00672414	0.00499144	0.00522834	0.115067	0.0195633	0.00693806	0.0760664	0.00814881	0.00184316	0.0371541	0.0393085	0.0225949	0.0159668	0.0361027	0.00531609	0.0445322	0.0367659	0.0138566	0.023971	0.0325362	0.0513868	0.0124298	Tcell	batch 1
805	0.104362	0.0384644	0.0361263	0.0467822	0.0302528	0.061108	0.0421495	0.0566101	0.000376383	0.00219316	0.0232319	0.00112747	0.0864447	0.000366591	0.0390389	0.000322232	0.00724399	0.0203877	0.0252966	0.0842988	0.00309688	0.166423	0.0192093	2.79684e-05	0.03441	0.0374723	0.0207323	0.000945591	0.010799	0.000700549	Tcell	batch 1
806	0.00498708	0.0333033	0.00605538	0.0158395	0.0887901	0.000698729	0.135059	0.0522335	0.0174204	0.0284633	0.00195977	0.0582943	0.0532329	1.88974e-05	0.0600226	0.0336221	0.0178372	0.0854929	0.0450293	0.0231063	0.00123512	0.00113497	0.0266718	0.0447435	0.0105283	0.027568	0.000183827	0.0675159	0.0577351	0.00121722	Tcell	batch 1
807	0.00564337	0.0237925	0.10503	0.00974546	0.00319466	0.0017714	0.06523	0.0521836	0.0101866	0.000546105	0.00406323	0.00159064	0.150471	0.0275762	0.000214392	0.000407658	0.0476131	0.0140216	0.0030842	0.218158	0.0416898	0.0569647	0.00438098	0.000580962	0.0699901	0.000186294	0.0403634	0.00299459	0.0006977	0.0376286	Tcell	batch 1
808	0.0509227	0.000736452	0.000746699	0.0287895	0.0060045	0.00640004	0.0422318	0.0508462	0.0486333	0.0160498	0.0110901	0.0340689	0.119803	0.015614	0.081259	0.0116193	0.0475247	0.0073592	0.0476315	0.0459432	0.0033906	0.000868883	0.0172852	0.0722528	0.017958	0.0673196	0.0312933	0.0237315	0.0872538	0.00537181	Tcell	batch 1
809	4.49928e-05	4.80407e-05	0.0879403	2.59139e-05	0.013713	0.0362877	0.036535	0.00187695	0.0132765	0.0769959	0.0114688	0.035805	9.31765e-05	0.111897	0.0154119	0.00315827	0.0586195	0.000687205	0.00714556	0.0324153	0.0169002	0.00509104	0.00748811	0.0771803	0.00199579	0.0507141	0.230028	0.000828859	0.00775263	0.058575	Bcell	batch 1
810	0.0969736	0.0237715	0.0777047	0.104768	0.0430467	1.27791e-05	0.00704359	0.000231767	0.000244152	0.0731927	0.0212043	0.0170535	0.0809508	0.0569532	0.00808419	0.00386013	0.126563	0.000124708	0.0466787	0.0657671	0.00575655	0.0015477	0.00101445	3.47496e-05	2.1661e-05	9.20925e-05	0.0778188	0.0182291	0.0410247	0.000231765	Tcell	batch 1
811	0.0280388	0.0182598	0.00269312	0.00550245	0.000792237	0.0121874	0.148944	0.0893363	0.0634132	0.0238087	0.000363291	0.0250837	0.0571909	0.000310662	0.0622235	0.00153534	0.00180163	0.00220342	0.000422805	0.00921398	0.0250325	0.0259474	0.0485089	0.0984732	0.0120662	0.0508707	0.0353874	0.0830308	0.0386781	0.0286794	Tcell	batch 1
812	0.00911698	0.0508586	0.0956439	0.0108047	0.00148584	0.000525712	0.00882155	6.58037e-05	0.0294647	0.0002233	0.0475464	0.024973	9.56316e-05	0.0821394	0.0600582	0.000362592	0.0420127	0.00081527	0.00977334	0.011566	0.0639309	0.00816331	0.000545527	0.00241264	8.43074e-05	0.000401691	0.24729	0.0565533	0.0760992	0.0581655	Bcell	batch 1
813	0.0118072	0.00172603	0.027222	0.0542271	0.0636097	0.00100973	0.000189105	0.000261173	0.119056	0.0103558	0.0870693	0.0098747	0.0361825	0.000992574	0.0126605	0.091661	0.166563	0.00254092	0.0248283	0.000833108	0.13404	0.0428762	0.00805117	0.000369428	2.46776e-05	0.0205651	0.0296618	3.92411e-05	0.0138887	0.0278141	NK	batch 1
814	0.00150562	0.025932	0.0424558	0.000306328	0.0342251	0.0324081	0.0264723	0.0107493	0.0834196	0.00204569	0.0331692	0.000470639	0.000525053	0.0626601	0.00372609	0.0064011	0.0369898	0.019086	0.21323	0.0016098	0.0500918	0.00324022	0.0159383	0.0127431	0.037257	0.000557409	0.0166339	0.00236515	7.17742e-05	0.223714	Myeloid	batch 1
815	0.118238	0.00775488	0.0374259	0.00444118	0.0468507	0.0286231	0.0253422	0.0405002	0.000158417	0.0447953	0.00752117	0.0164835	0.000716312	0.040954	0.0524544	0.0534537	0.089725	0.0288979	0.0126411	0.0724972	0.00115425	0.0589514	0.0054084	0.00512704	0.0425337	0.0197646	0.0145068	0.11356	0.00244563	0.00707461	Tcell	batch 1
816	0.0376423	0.000131723	0.0126024	0.0469178	0.0289938	0.0923539	0.000313685	4.82715e-05	0.0567474	0.0175019	0.0304665	0.0645254	0.0560945	0.00100557	0.0191736	0.00482476	0.0309919	0.01354	0.000926118	0.144297	0.0735252	0.020656	0.0221235	0.0249349	0.0226816	0.000926871	0.0317115	0.0557286	0.0884464	0.000167694	Tcell	batch 1
817	0.00186637	0.0549755	0.0114885	0.0703357	0.022582	0.0719344	0.0602595	0.00193601	0.00963192	0.030089	0.00524077	0.0593067	0.027791	0.0412453	0.0501135	0.000806489	0.0559915	0.0329341	0.0108849	0.045573	0.0015063	0.0943623	0.000571041	0.0146193	0.0203815	0.0298925	0.000702433	0.0902839	0.0692507	0.013444	Tcell	batch 1
818	0.0202958	0.00196066	0.00785302	0.00235158	0.0227206	0.0149409	0.0595853	0.0931918	0.0124818	0.0615828	0.00364948	0.0315987	0.0926793	0.0283606	0.0945999	0.0262744	0.0140659	0.0404681	0.0141485	0.000319485	0.0204694	0.0704451	0.00258401	0.0628114	0.00100019	0.0145762	0.0331193	0.105189	0.0253595	0.021317	Tcell	batch 1
819	0.0788442	0.100947	0.0233201	0.0572943	0.00131212	0.0127673	0.0518124	2.12982e-05	0.00827288	3.73721e-05	0.0262626	0.0808007	0.00192478	0.271946	0.0483348	0.0774398	0.000484322	0.0004472	5.53875e-05	0.00215395	3.36269e-05	0.0105174	0.00306455	0.00710275	0.0330713	2.65169e-05	0.0266908	0.0741105	0.000663354	0.000240189	Bcell	batch 1
820	0.00136328	0.0198487	0.0785624	0.0880506	0.0112348	0.00980451	0.0625468	0.000735359	0.0679061	0.0657646	0.00148235	0.0253399	0.0696362	0.0044906	0.0551512	0.046818	0.0176952	0.013976	0.0290594	0.0321594	0.0130167	0.00364008	0.0172054	0.0507103	0.0232504	0.00205674	0.000240943	0.13592	0.0425186	0.00981621	Tcell	batch 1
821	0.00216586	0.000815253	0.10079	3.71265e-05	0.0739003	0.0512639	0.10988	0.0714525	0.0642046	0.0736807	0.0384103	0.000160861	0.000662366	0.00299723	0.0059738	0.0853662	0.00112792	0.00238633	0.00363718	0.00755916	0.00824161	0.011422	0.063134	0.0780642	0.0057988	0.0265617	0.0217237	0.000108233	0.0574797	0.0309945	Tcell	batch 1
822	0.00481885	0.114034	0.003759	0.145992	1.15638e-05	0.00311111	0.131313	0.0100935	0.000104113	0.0138408	0.0108352	0.000176097	0.0184914	0.00319957	0.000242981	0.0529971	7.57714e-06	0.0311963	3.53002e-05	0.0316603	0.0378877	0.0766687	0.000124052	0.0302981	0.0716676	0.0723566	0.0313923	0.095341	0.00825916	8.60202e-05	Tcell	batch 1
823	0.0392475	0.0344806	0.00642929	0.0173892	0.167724	0.00197055	0.0162435	0.0417416	0.00861055	0.0135986	8.42739e-05	0.0173299	1.99731e-05	0.00452621	0.0882152	0.0083623	0.181439	0.0303703	0.000914031	0.0035234	0.0512373	0.000221349	0.000521223	0.0362121	0.031144	0.0397355	0.000513807	0.000202283	0.0578682	0.100124	NK	batch 1
824	0.0248878	0.00665676	0.0283601	0.00393819	0.0065028	0.0187315	0.0210288	0.0638171	0.0460933	0.00189371	0.048985	0.0515042	0.0468747	0.013094	0.0330234	0.000709898	0.0129217	0.0140771	0.0275392	0.213518	0.00806935	0.0341394	0.0274252	0.0678587	0.0467359	0.000832406	0.0551796	0.0624609	0.000286526	0.0128552	Tcell	batch 1
825	0.0499556	0.000427353	0.000731966	0.0449352	0.0132425	0.0201117	1.04457e-05	0.0622473	0.0505118	0.00406079	0.0971936	0.00152995	0.0336258	0.00341147	0.0382289	0.00217136	0.056	0.00639779	0.009081	0.166915	0.0280152	0.057699	0.015088	0.0265539	0.0330763	0.00012325	0.0326209	0.0804655	0.0434799	0.0220889	Tcell	batch 1
826	0.0640633	0.00444164	0.00176042	0.0132251	0.0515023	0.0758247	0.0104643	0.00015217	0.0343025	0.0308473	0.0231421	0.0545325	0.0201951	0.0131809	0.0590434	0.00199598	0.109275	5.75386e-05	0.034847	0.0177091	0.0144975	0.0752378	0.0436219	0.00240644	0.00173027	0.000999764	0.0533671	0.0733796	0.026024	0.0881732	Tcell	batch 1
827	0.0709224	0.00585925	0.000125881	0.00425847	0.036591	0.0403168	0.0727553	0.00970826	0.0330465	0.0168176	0.0145863	0.0211545	0.121583	0.0191936	0.0249467	0.0151747	0.0143266	0.00361669	0.0386111	0.177111	0.0369788	0.00199855	0.0341345	0.0291594	0.0343109	0.031441	0.0531535	0.00853464	0.0278404	0.00174322	Tcell	batch 1
828	0.00513315	0.031068	0.0506436	0.0152384	0.0102368	0.00203508	0.0348326	0.0475785	0.0657081	0.0129118	0.00242112	0.0588088	0.141194	0.0405643	0.0272901	0.00155871	0.0219993	0.0058838	0.0431548	0.0309291	0.0353715	0.0459037	0.00352222	0.0460442	0.000735035	0.0363192	0.000317961	0.122352	0.0459205	0.014324	Tcell	batch 1
829	0.0092481	0.00189209	0.00320061	0.000262302	0.0605363	0.0301271	0.000107942	0.0103898	0.000180485	0.000122693	0.0123442	7.56011e-05	0.0329372	0.307622	0.100241	0.0358212	0.00629828	0.0242145	0.0028785	0.021775	2.26586e-05	0.0147022	0.0142051	0.0886192	0.0122373	6.8533e-05	0.171746	0.000114082	0.0339746	0.00403511	Bcell	batch 1
830	0.0241164	0.00072001	6.67415e-05	0.00551751	0.0308677	0.131739	4.56766e-05	1.93232e-05	0.0355025	0.112479	0.0382732	0.0225588	8.3927e-05	0.00391377	0.027514	0.0114679	0.0329821	0.00981479	0.187475	1.63471e-05	0.00403027	0.0772068	0.0590205	0.000638545	0.022546	0.00023543	0.0522655	0.00187705	9.75811e-05	0.106908	Myeloid	batch 1
831	0.0426915	0.161459	0.000118531	0.0409238	5.17254e-05	0.00528556	0.0550865	0.0467418	0.0028766	0.0618132	2.50176e-05	0.00499951	0.119651	0.014728	0.00269143	0.0319232	0.000203543	0.000791796	0.0641702	0.0288533	0.000336725	0.0249671	0.0110765	0.0363822	0.113695	0.0564474	0.00140375	0.000770181	0.0287458	0.0410899	Myeloid	batch 1
832	0.0306906	0.0346331	0.000404398	0.0293782	0.0371496	0.00123481	0.0593967	0.0377587	0.0889303	0.0161997	0.0605794	0.0261165	0.11613	0.0259823	0.0412475	0.00233162	0.0107497	0.0134044	0.0302359	0.176917	0.000766564	0.00453006	0.0219546	0.000610885	0.0148049	0.00102885	0.0259985	0.00788677	0.0825224	0.000426192	Tcell	batch 1
833	0.0284842	0.0769671	0.00455199	0.202583	0.000104051	0.0112269	0.0183956	0.000396236	0.0835313	0.0293472	0.00132769	0.0510192	0.0292444	0.00386367	0.0458033	0.019766	0.00352257	0.0411997	0.0257559	0.0237439	0.0820188	0.0457903	0.00712008	0.0579278	0.0420535	0.0334665	0.00942149	0.0202146	9.94163e-05	0.00105396	Tcell	batch 1
834	2.67165e-05	0.00343319	0.0261164	0.122012	0.029001	0.00217346	0.0199863	0.0211523	0.10403	0.0290477	0.033072	0.0347043	0.0606018	0.00160137	0.0692182	0.0286615	0.00751881	0.00445128	0.0280007	0.0026617	0.0603448	0.0299303	0.00996632	0.0355733	0.000835102	0.0206745	0.000257796	0.113816	0.0842026	0.0169293	Tcell	batch 1
835	0.00124518	0.0642161	0.00100487	0.0175644	0.00930191	0.000852278	0.0110608	0.0695707	0.007395	0.00352362	0.0476542	0.0046095	0.115462	0.0659822	0.000756372	0.000633506	0.000284899	0.0036795	0.00717464	0.140722	0.0695682	0.0278602	0.00180111	0.0410275	0.0394273	0.0172593	0.0104622	0.132543	0.0776231	0.00973433	Tcell	batch 1
836	0.022618	0.0036521	0.000155645	0.0809113	0.00153187	0.000972354	0.0515499	0.0569048	0.0651484	0.000644021	0.104427	0.00343528	0.0430037	0.0100721	0.0410943	0.0263865	0.0320585	0.0254774	3.52485e-05	0.190199	0.000948319	0.000876211	0.0208828	0.0159388	0.0258044	0.109641	0.0339373	0.00114666	0.0279951	0.00255123	Tcell	batch 1
837	0.00656198	0.0598913	3.35194e-05	0.0776893	0.0865347	0.000417161	0.00583527	0.0142102	0.0105458	0.00189393	0.047669	0.0854922	0.00488564	0.0169207	0.112432	0.00582133	0.118277	0.0437043	7.28415e-06	0.0634851	0.000151695	0.000144014	0.0545952	0.0296265	0.00875377	0.129153	0.0147311	6.7087e-05	7.95774e-05	0.000390665	NK	batch 1
838	0.0448999	0.00257411	0.00308189	0.0114525	0.0134004	0.000499308	0.0491717	0.0291826	0.0250351	0.0526854	0.0460775	0.100666	0.0571648	0.0387654	0.00450979	0.00476366	0.0534775	0.0674579	0.0385101	0.117666	0.0159826	0.00192918	0.00812331	0.000982447	0.0523168	0.0056022	0.0416627	0.026439	0.0652371	0.0206832	Tcell	batch 1
839	0.0717975	6.89012e-05	0.0219619	0.0130963	0.0494963	0.0171047	0.0366938	0.0678724	0.00963426	0.0306559	0.0841552	0.026486	0.0211486	9.01607e-05	0.0322319	0.0283165	0.0219806	0.0815955	0.00935748	0.134743	0.03519	3.1018e-05	0.0419318	0.0185142	0.0318408	0.0111396	0.0665722	0.000876608	0.0331432	0.0022738	Tcell	batch 1
840	0.0182575	0.00409568	0.0191926	0.0575213	0.188948	0.0197092	0.0130493	0.00054377	0.0502073	0.0315067	0.026782	0.0359931	0.0100726	0.023362	0.00309191	0.0201378	0.169487	0.0515345	0.0157794	0.0389594	0.0141535	0.000394095	0.00603509	0.0364852	0.011947	0.000354295	0.0229904	0.0190937	0.0246007	0.0657151	NK	batch 1
841	0.0421752	0.0011913	0.0569867	0.00138504	0.0286887	0.0138964	0.0190132	0.0161774	0.0311445	0.00733874	0.0113117	0.0149196	0.0983628	0.00080292	0.00137042	0.00588886	0.0715988	0.0441435	0.0304957	0.194213	0.0082038	0.0232034	0.000714077	0.00148506	0.0217301	2.42031e-05	0.0636567	0.0741114	0.0934433	0.0223236	Tcell	batch 1
842	0.00448211	0.0389119	0.0636742	0.153758	0.0410258	0.0178633	0.150289	0.00625848	0.00391442	0.0170554	0.000498437	0.0204265	0.00171123	0.0143779	0.0144333	0.00186454	0.0190818	0.121701	0.0109183	0.00187443	0.0218908	0.107094	0.000449993	0.00110333	0.00589279	0.0257727	0.00467616	0.0691496	0.051331	0.00851966	Tcell	batch 1
843	0.0119763	0.139915	0.00711795	0.0633382	0.00205505	0.00177426	0.0471337	4.29532e-05	0.0472713	0.0310934	0.0248487	0.0287546	0.0134578	0.0122411	0.00472548	0.0073046	0.051348	0.0956187	0.0666427	0.00473921	0.020154	0.123425	0.000235218	0.0340318	0.00530484	0.0318221	0.0325532	0.0581256	0.0134522	0.0194973	Tcell	batch 1
844	0.0206059	0.0355499	0.0224247	0.0354693	0.00226037	0.00601332	0.06115	0.00288092	0.0290158	0.0403815	0.0151286	0.0443752	0.0703707	0.00581558	0.018281	0.00242744	0.00940981	0.0575987	0.0185169	0.0319694	0.0744202	0.0305967	0.00407232	0.0468515	0.00603742	0.0600608	0.0291487	0.0890771	0.0930118	0.0370785	Tcell	batch 1
845	0.0266424	0.0385532	0.0136527	0.109327	0.000692116	0.0778041	0.0999718	0.0366826	0.00684728	0.00716026	0.0254617	0.0257157	0.0265499	0.0271954	0.0617068	0.00246046	0.0066491	0.0778908	0.0138428	0.0513903	0.0044653	0.0893696	0.0158383	0.00118573	0.0149093	0.0837779	0.0214673	0.00139045	0.0216186	0.00978035	Tcell	batch 1
846	0.0219918	0.0380943	0.00074327	0.0985561	0.0213109	0.0392441	0.132965	0.000950102	0.011498	0.0101515	0.0149369	0.0404203	0.0696762	0.0692425	0.00127738	0.00529607	0.00372983	0.173132	0.000595671	0.00518243	0.0375842	0.0652224	4.55176e-05	0.000958863	0.00385357	0.0935486	0.00265779	0.0064612	0.0297854	0.000888723	Tcell	batch 1
847	0.00939761	0.00400433	0.00645041	0.022854	0.0184678	0.0245992	0.150742	0.106149	0.0106261	0.0490127	0.0522268	0.0446572	0.0293583	0.000155738	0.0612735	0.00632796	0.0301383	0.0325552	0.0139036	0.0279389	0.0223875	0.0578461	0.047604	0.00462594	0.0134035	0.00783338	0.0489083	0.0573652	0.0274665	0.0117203	Tcell	batch 1
848	0.0882818	0.0874242	0.00140018	0.0220618	0.0253123	0.0620942	0.0261682	0.00364875	0.000639593	0.0233683	0.0263978	0.102528	0.0951561	0.0862543	0.00112581	0.0138626	0.00835709	0.000233206	6.22212e-05	0.0834249	0.00850657	0.0599827	0.0136132	0.0204576	0.00388255	0.0237437	0.00518271	0.106363	0.000162114	0.000304731	Tcell	batch 1
849	0.0430368	0.00054324	0.00519103	0.0889746	0.021685	0.0042149	0.160852	0.0803842	0.0545577	0.00834878	0.03693	0.0562313	0.0440957	0.0293278	0.014452	0.046046	0.000429423	0.0356859	0.0132861	0.000881782	0.0282758	0.000154502	0.0277457	0.0544329	0.00998675	0.0232917	0.0182618	0.0706958	0.0198794	0.00212149	Tcell	batch 1
850	0.0104952	0.0895879	0.033665	0.000504643	0.00208339	0.0749083	0.121805	0.118554	0.000997846	0.0531188	0.0463813	0.0533804	0.00738263	0.0682126	0.00102934	0.0309359	0.000798862	0.0284375	0.103842	0.00187839	0.0027563	0.000144504	0.0545453	0.00628933	0.0141986	0.00071197	0.000331045	0.0570723	0.000141352	0.0158103	Myeloid	batch 1
851	0.000253375	0.0116694	0.0025727	0.00986611	0.032658	0.0127263	0.176791	0.0384798	0.0121745	0.0520988	0.00660137	0.00620815	0.0938153	0.0332284	0.0297243	0.00310217	0.00531223	0.0268209	0.00998991	0.0133456	0.048693	0.0825971	0.0359649	0.0412275	0.00843169	0.0163265	0.0290223	0.0808838	0.0611344	0.0182798	Tcell	batch 1
852	0.0674484	0.00960803	0.0201454	0.075262	0.0628069	0.000507335	0.00079568	0.000951155	0.100804	6.15793e-05	0.0456455	0.0466783	0.000186113	0.0114806	0.0590755	0.0283619	0.251847	0.00125796	0.0525463	0.0395298	0.0166962	0.0608583	0.0157263	0.000605146	0.00130054	0.000419106	0.0226	0.00221097	0.00267167	0.00191231	NK	batch 1
853	0.02211	0.0566401	0.0744804	0.0295793	0.000281106	0.00556318	0.0168728	0.0834652	0.0661239	0.0336531	0.016846	0.0819216	0.0153601	0.0705922	0.000649806	0.00311817	0.000127047	0.0103592	0.0381582	0.00130211	0.0374209	0.0063327	0.0105512	0.0552343	0.0123935	0.0502574	0.00170408	0.126414	0.0559355	0.0165535	Tcell	batch 1
854	0.097777	0.0571789	0.115258	0.0297939	0.0720719	0.0187413	0.00306435	0.0158437	0.000746745	0.0177728	0.000192158	0.0654843	0.00365319	0.00168362	0.034021	0.0660005	0.0471565	0.0362431	0.0407821	0.000153666	0.00223703	0.050881	0.00290863	0.00987909	0.0417867	0.0717778	3.79612e-05	0.0824418	0.0122627	0.002169	Tcell	batch 1
855	0.0878173	0.00528241	0.0172485	0.00908049	0.0446471	0.00525648	2.48963e-05	0.0397402	0.00422357	0.106466	0.0097771	0.0456384	1.9207e-05	0.00953447	0.0316948	0.0164221	0.00465983	0.0869462	0.0293788	0.000805133	0.201709	0.0873761	0.0036118	0.0438809	0.0313337	0.000390381	0.0174912	0.0174755	0.00311703	0.0389514	Myeloid	batch 1
856	0.0717118	0.0104795	0.053465	0.0264677	0.0243244	0.019678	0.0702983	0.0176628	0.00372098	0.0133244	0.00685303	0.0367987	0.0639474	0.000514413	0.013473	0.0415799	0.0224359	0.0229156	0.0234174	0.0254592	0.000659431	0.00924467	0.00784108	0.108109	0.0286807	0.0181703	0.0166508	0.147775	0.0566388	0.0377029	Tcell	batch 1
857	0.0279346	0.000965735	0.0498347	0.0233964	0.0477306	0.0416031	0.0410165	0.0821879	0.0424882	0.0336008	0.000438725	0.090176	0.074778	0.0188025	0.0235635	0.0339692	0.0025631	0.0241905	0.00108417	3.7468e-05	0.00857654	0.0224465	0.00471059	0.017722	0.00170188	0.031542	0.00309259	0.209239	0.0402928	0.000314693	Tcell	batch 1
858	0.0953336	0.0493382	0.00911233	3.83088e-05	0.15073	0.0607704	0.00115206	0.0256482	7.14688e-06	0.190921	0.00468987	2.07175e-05	0.000359704	0.0482267	0.0571603	0.000362357	0.00193873	2.02271e-05	0.0914143	0.0359133	3.54068e-05	0.0157636	0.0594156	0.000270033	2.58444e-05	0.0517753	0.0122305	1.3515e-05	0.00522246	0.0320905	Myeloid	batch 1
859	9.65841e-05	0.00440787	0.0245234	0.0446847	0.0896362	0.0263109	0.0427393	0.0102669	0.0410148	0.0240123	0.0920771	0.00609116	0.0288612	0.0129158	0.0791051	0.0143007	0.0108179	0.0373938	0.00186359	0.022014	0.0312888	0.00637768	0.0180097	0.108029	0.011608	0.0972599	0.00604186	0.0405235	0.0584398	0.00928883	Tcell	batch 1
860	0.0212326	0.0158333	0.0201954	0.0341307	0.0648466	0.0292462	0.108774	0.0263654	0.00945188	0.0239046	0.0538346	0.0625513	0.030071	0.00407593	0.0431574	0.0197609	0.00058503	0.0463074	0.0358613	0.0119549	0.00282409	0.0548874	0.0172276	0.0201744	0.0319848	0.0751653	0.0147658	0.000668203	0.106309	0.0138535	Tcell	batch 1
861	0.139239	0.0426188	0.0231721	0.0130823	0.000385022	0.0644358	0.0154982	0.0534271	0.000983812	0.0295542	0.0128051	0.0305227	0.0463287	2.80359e-05	0.00118731	0.00240857	0.0151705	0.0712333	0.00076566	0.132978	0.0224649	0.0558073	0.00106288	0.000142833	0.00780415	0.0723424	0.000535559	0.133222	0.000882808	0.00991116	Tcell	batch 1
862	0.105498	0.134049	0.00354612	0.0645875	0.00440902	0.0466008	0.0704476	0.0272239	0.000153081	0.000177274	8.0423e-05	0.0303817	0.0372814	0.00347583	0.0169133	0.057868	0.0921795	0.0371127	0.00646541	0.000119815	0.00136715	0.0356296	0.0109098	0.0302751	0.031684	0.0544735	0.0296929	0.046349	7.88826e-05	0.0209697	Tcell	batch 1
863	0.0858767	0.00627881	0.00173757	0.0106888	0.000903471	0.0302627	0.0437472	0.0339893	0.0936669	0.0600615	0.00132722	0.0049783	0.103737	0.0106475	0.0408248	0.0336897	0.00223961	0.00374618	0.0360102	0.0108223	0.0246446	0.0235309	0.0315168	0.0471973	0.0204303	0.0437496	0.00959405	0.0955377	0.0867896	0.0017732	Tcell	batch 1
864	6.62381e-05	0.00350311	0.0286395	0.0578587	0.0502781	0.0169731	0.125128	0.0465948	0.0136395	0.0231266	0.0237228	0.0291958	0.0177417	6.34399e-05	0.00719912	0.01391	0.00111346	0.0541125	0.0335817	0.0305756	0.0335394	0.0123907	0.084729	0.0818549	0.0313199	0.0164858	0.0265037	0.0486024	0.0838332	0.00371683	Tcell	batch 1
865	0.049757	0.0254021	0.0322401	0.00417541	0.0181958	0.0105498	0.019735	0.0270042	0.0113053	0.0132298	0.00711194	0.0221567	0.122067	0.00642057	0.00656426	0.0251595	0.0489167	0.00531561	0.00210563	0.013043	0.0355053	0.0283676	0.0420075	0.0870317	0.00236416	0.0316566	0.0458969	0.124505	0.0702505	0.0619594	Tcell	batch 1
866	0.0246644	0.0470151	0.115826	0.0530411	0.00825655	0.0144988	0.0134717	4.07767e-05	0.00294824	0.102826	0.0186234	0.0144152	0.0269326	0.000782248	0.0506593	0.000317477	0.0221944	0.000958758	0.148366	0.0382803	0.0633883	0.0141105	0.0165987	0.000651104	0.000659076	0.134843	0.0569034	0.00153608	0.00147993	0.00571179	Myeloid	batch 1
867	0.00725718	0.0642603	0.0616988	0.139868	0.0123028	0.00167487	0.0773782	0.0819226	6.06499e-05	0.0249826	0.000567781	0.0282244	0.092487	0.000371881	0.000572431	0.0140514	0.0248876	0.128183	0.0301902	0.00512629	0.000599495	0.0997899	0.043581	7.37039e-06	0.00663502	0.0363913	0.00345846	0.000640613	0.0124883	0.000340776	Tcell	batch 1
868	0.0243891	0.00173244	0.00146779	0.0317126	0.00830294	0.00900092	0.128541	0.0459138	0.0377451	0.0401528	0.00047136	0.078398	0.069687	0.0337297	0.0188499	0.00090951	0.0621824	0.00401563	0.0262918	0.0196007	0.0364337	0.00110326	0.0408956	0.0508893	0.00693465	0.0426749	0.0550252	0.0292402	0.0863901	0.00731897	Tcell	batch 1
869	0.0503628	0.0307457	0.0723544	0.000300422	0.000146935	0.0548208	0.0274905	0.00186083	4.95448e-05	0.0188272	0.00690839	9.35315e-05	0.0759175	0.0538371	6.66993e-05	0.0111189	0.00617367	6.18499e-05	0.182277	0.0110625	0.134222	0.00395518	0.0222854	0.000427677	0.000469231	0.0533543	0.00900653	0.147492	2.37533e-05	0.0242882	Myeloid	batch 1
870	0.000227661	0.139019	0.000929763	0.024625	0.0922536	0.000465897	0.00212624	0.0801975	0.0311111	2.53287e-05	0.000432886	0.0416889	0.0470375	3.20352e-05	1.03638e-05	0.0647515	0.185232	0.0365926	3.68592e-06	5.85088e-05	0.000172452	0.000974607	0.00496279	0.0505471	0.0511178	0.0960265	7.3421e-06	0.000823923	9.24723e-06	0.0485376	Tcell	batch 1
871	0.0599164	0.00190316	0.0200135	9.98946e-05	0.121446	0.0173641	0.0223209	0.0452655	0.149393	0.0318825	0.00168986	0.00439931	0.000765289	0.00288808	0.0226162	0.00861029	0.186756	0.02154	0.023478	0.0251563	0.00031339	0.00264771	0.0349632	0.0569981	0.00983646	0.00900295	0.0170459	0.000153768	0.0440984	0.0574354	NK	batch 1
872	0.000815214	0.0817138	0.0314518	0.0146793	0.00204483	4.34357e-05	0.103834	0.039376	0.0269342	0.000540702	0.0620914	0.0559077	0.117384	0.00291587	3.81943e-05	0.00473743	0.00342198	0.0740881	1.56335e-05	0.0184483	0.00051044	0.0243533	0.000241503	0.0944342	0.00874019	0.0653093	0.000450497	0.152353	0.00793577	0.00519005	Tcell	batch 1
873	0.0652055	0.00817973	0.0771156	0.0187875	0.00681811	0.00288513	0.0277499	0.00032686	0.103409	0.0779554	0.006201	0.0226521	0.0711218	0.0001445	0.0374128	0.029531	0.0379957	0.0371037	0.00225359	0.0211595	0.0410202	0.00440626	0.0165178	0.107545	0.00880437	0.0381396	0.00907697	0.0546198	0.0497232	0.0161383	Tcell	batch 1
874	0.0616078	0.00253809	0.0687419	0.132914	0.00353504	0.0397476	0.0570228	0.0592118	0.0273907	0.00408689	3.72148e-05	0.0262238	0.0562786	0.00622684	0.0232745	0.00042061	0.0541327	0.0817494	0.00564325	0.0137885	0.00140074	0.0650505	0.000340141	0.103511	0.00817283	0.0130502	0.0146316	0.0431589	0.00916621	0.016946	Tcell	batch 1
875	0.0553122	0.0070334	0.0777797	0.00180989	0.000667548	0.0989578	0.0559837	3.45524e-05	0.117627	0.0236798	0.0690612	0.00455089	0.0012893	0.0267639	0.010386	0.0192949	0.0999669	0.0125668	0.00803887	0.131016	0.0137778	0.0130497	0.0147426	0.000985477	0.00978115	0.000678463	0.0415913	0.000148109	0.000327642	0.0830971	Tcell	batch 1
876	0.0133473	0.0380107	0.00832995	0.04806	0.0226179	0.00371526	0.00064673	0.0359925	0.0106977	0.0172831	0.0259541	0.00330715	0.0293795	0.0260675	0.00520007	0.00255447	0.0444057	0.0711715	0.0595784	0.190605	0.0047142	0.040895	0.0247356	0.0253816	0.0148351	0.00269343	0.0384647	0.0748698	0.0977182	0.018768	Tcell	batch 1
877	0.00262506	0.00247584	0.0208125	0.00618422	0.0634833	0.00733818	0.00530589	0.0532967	0.0487902	0.0114297	0.00442634	0.0333142	0.079743	0.00346608	0.0753757	0.0193576	0.028625	0.00104281	0.0206611	0.177208	0.0244643	0.00728052	0.0995254	0.0613304	0.0340492	0.0069885	0.0187967	0.0268459	0.051765	0.00399294	Tcell	batch 1
878	0.0169625	0.00414988	0.0408775	0.0151912	0.0605778	0.048422	0.0839729	0.0799694	0.0171963	0.0269271	0.0183376	0.0047791	0.0546504	0.00130576	0.035986	0.0201521	0.000536883	0.0398626	0.000500505	0.00880216	0.0503272	0.0909201	0.0259181	0.0228484	0.0467097	0.025546	0.0155768	0.0734601	0.0680494	0.0014844	Tcell	batch 1
879	0.00729397	0.000153885	0.0571485	0.000505035	0.0567775	0.0555824	0.000478576	0.00358922	0.0010495	0.0573738	0.00666857	0.00541975	0.0330453	0.129622	0.000428802	0.000726885	0.000497951	0.000103426	0.0279903	0.0264946	0.0347637	0.0264906	0.00578064	0.0788853	0.000729565	0.0720265	0.253273	0.000567242	0.0114497	0.0450839	Bcell	batch 1
880	0.00249855	0.0111702	0.0715788	0.00444637	0.00123286	0.0456864	0.0308208	0.145051	0.0253097	0.0263641	0.00100831	4.53193e-05	0.0463895	0.0525061	0.0325679	3.27165e-05	0.0187594	0.0565102	0.000480509	0.0028402	0.0232379	0.0344241	0.00257718	0.0221924	0.00336488	0.0634958	0.0137435	0.143243	0.0408296	0.0775924	Tcell	batch 1
881	0.0510588	0.0380823	0.0125144	0.0176525	0.0755966	0.000501542	0.0234678	0.00314256	0.0479787	0.00258002	0.0166542	0.0345903	0.00141242	0.0175258	0.0609608	0.0363208	0.297052	0.0153247	0.0194653	0.0499695	0.0194412	0.00132355	0.0370345	0.000287349	0.00870765	0.000185488	0.0233497	0.000229897	0.00734731	0.0802428	NK	batch 1
882	0.000334778	0.130784	0.00034212	0.00180872	0.00928848	0.0683388	0.166616	0.0538982	0.00027294	0.0714296	0.0318982	0.00972329	0.042224	3.90581e-05	0.00238675	0.0165286	0.0011825	0.0174037	0.150079	0.000735899	2.84062e-05	0.0572699	0.0298133	0.000658701	0.0494765	0.00939553	2.8199e-05	0.0574561	0.00227779	0.0182816	Myeloid	batch 1
883	0.18809	0.0107625	0.0602522	0.0443577	0.00387733	0.0339284	0.0106476	0.000595162	0.0483818	3.22476e-05	3.34311e-05	0.0358072	0.0254707	0.00587143	0.0284935	0.0323485	0.0457559	0.000926247	0.0312116	0.000166862	0.000117484	0.0745672	0.0137838	0.112702	0.0208103	0.00249843	0.00796222	0.0761032	0.0800489	0.00439674	Tcell	batch 1
884	0.12275	0.0966841	0.0385434	0.00261974	0.106612	0.000748763	0.0932454	0.0239399	0.000465651	0.026875	0.0114627	0.078518	0.00557589	0.000449073	0.000216455	0.0618074	0.000288792	0.00135814	0.00523411	0.135451	0.0039896	0.0384418	0.0176465	0.0106746	0.0694319	0.0192144	0.0258439	0.00161583	0.000214982	8.03766e-05	Tcell	batch 1
885	0.0385646	0.00404277	0.0174542	0.119796	0.0645732	0.0501596	0.0503837	0.0613788	0.00124863	0.0335661	0.00663015	0.0247245	0.0512508	0.00195621	0.0092346	0.0167577	0.036444	0.03331	0.00086996	0.0210046	0.014205	0.00100188	0.0812069	0.0679728	0.0326473	0.0612765	0.00894244	0.0746639	0.00343364	0.0112997	Tcell	batch 1
886	0.126977	0.043285	0.0803556	0.119325	0.0248635	0.0047484	0.0175982	0.0318639	0.0281702	0.00072064	0.0872773	0.0268325	0.0150656	0.00834127	0.0124538	0.00867821	0.0453175	0.0845724	0.00343523	0.12595	0.0177792	0.00150575	0.00239417	0.00233351	0.0229138	0.0344664	0.00156429	0.000638099	0.00318912	0.0173854	Tcell	batch 1
887	0.0142254	0.00069347	0.0534722	0.00574698	0.023426	0.0248425	0.0332697	0.0308043	0.047334	0.00466974	0.00362625	0.0656054	0.0726103	0.0697761	0.0169054	0.0137245	0.00133239	0.00171347	6.18009e-05	0.235908	0.016678	0.0265087	0.0188774	0.0168792	0.0742021	0.00826724	0.0110034	0.00925108	0.0985638	2.07184e-05	Tcell	batch 1
888	0.00219477	0.00279901	0.0229144	0.0199222	0.0411172	0.0170899	0.0336978	3.53576e-05	0.0221207	0.00555754	0.0626829	0.0557437	7.94925e-05	0.133146	0.0979546	0.00230739	0.00926477	0.00587684	0.0420369	0.00339006	0.0689505	0.000893363	0.00703446	0.00104231	0.0162965	0.000402836	0.205531	0.00535318	0.1024	0.0121643	Bcell	batch 1
889	0.0642503	0.00544841	0.00842418	0.0132085	0.0252122	0.0490438	0.0605533	0.0566502	0.0525617	0.0573221	0.0018396	0.0629646	0.0844049	0.00385054	0.0161702	0.00890859	0.000265912	0.0316631	0.0186065	0.00499889	0.0219849	0.0590357	0.0260823	0.0732284	0.0234715	0.0356978	0.0177341	0.0736292	0.042625	0.000163654	Tcell	batch 1
890	0.00825031	0.0394417	0.161354	0.0992454	0.0571659	0.0701594	0.00440081	0.0296344	0.000479835	0.0167781	0.0315938	0.0110771	0.00899285	0.0246838	0.034139	0.037406	0.0011006	0.0350918	0.00985241	0.000200286	0.00590765	0.138298	0.0301381	0.00384543	0.00280857	0.00316842	0.0168333	0.0923797	0.0144183	0.011155	Tcell	batch 1
891	0.0205133	0.00061482	0.0783468	0.0517129	0.00605467	0.0178464	0.00289362	0.0918034	0.0357381	0.0303746	0.000119531	0.0220041	0.112883	0.000344456	0.0240359	0.000823942	0.00325793	0.0102343	0.0211642	0.00467082	0.0250485	0.0324041	0.0259268	0.0774206	0.00664351	0.0608468	0.00692794	0.13978	0.0829326	0.00663229	Tcell	batch 1
892	0.00110141	0.128441	0.0155316	0.0297137	0.000131603	0.0356124	0.00305644	0.0170675	0.0443055	0.04293	0.000197829	0.128616	0.0432598	0.058851	0.000114761	0.05649	0.0111854	0.0224387	0.0861699	0.000201357	0.0140065	0.00920503	0.0647281	0.000532007	0.074103	0.055571	1.64252e-05	0.0191261	3.35973e-05	0.0372628	Myeloid	batch 1
893	0.0628283	0.027373	0.0203289	0.00200781	0.0155685	0.0177559	0.0584795	0.108609	0.0514187	0.0810471	0.0706368	0.00392292	0.0571276	0.00832574	0.0105053	0.0506029	0.0013176	0.0345108	0.00720982	0.000340766	0.0189403	0.0103641	0.00931071	0.0454688	0.00586006	0.0217262	0.0153979	0.158724	0.0196471	0.004644	Tcell	batch 1
894	0.0472765	0.00714826	0.0645185	0.131651	0.0233603	0.0724	0.0431279	0.0169424	0.018414	0.0121721	0.000101957	0.0450349	0.00684267	0.000756254	0.0691277	0.00424658	0.0476198	0.00658029	0.0321136	0.0120543	0.0255638	0.104875	0.0136826	0.0759658	0.0557813	0.0162288	0.00832576	0.00788429	0.0179547	0.0122496	Tcell	batch 1
895	0.000201964	0.000171858	0.0311968	0.000381857	0.0244226	0.0241342	0.000639276	0.06035	0.0484539	0.0186186	0.0533026	0.119223	0.0605235	3.53836e-05	0.0143661	0.00416433	0.00025529	0.0442327	0.00618958	0.114516	0.0597081	0.0474464	0.0427238	0.0382534	0.00819228	0.0167638	0.048417	0.00465522	0.108228	0.000232148	Tcell	batch 1
896	0.0724802	0.000930722	0.0223845	8.23097e-05	0.203092	0.0261758	0.0259559	0.0129876	0.108245	0.00587664	0.00790136	0.0231147	8.45321e-05	0.00129559	0.0217431	0.0115299	0.1804	0.000883424	0.00535646	0.000808768	0.0267862	0.0117664	0.0334897	0.0523096	0.0141324	0.000535261	0.0165544	0.0345399	0.00461011	0.0739475	NK	batch 1
897	0.061319	0.0448323	0.0253689	0.0799573	0.0601908	0.0166529	0.109243	0.0299103	0.01087	0.0165317	0.0421957	0.0195645	0.0340924	0.0228995	0.0418069	0.00527393	0.00565469	0.00139328	0.0282407	0.0425401	0.023795	0.0224909	0.0207047	0.0587365	0.00314607	0.0436265	0.0107044	0.0584347	0.0411738	0.0186493	Tcell	batch 1
898	0.0309544	0.00199375	0.0635541	0.0031999	0.00511496	0.00438592	0.00258908	0.0166188	0.123332	0.0109118	0.0230917	0.00857424	0.04322	0.0288014	0.0006956	0.0431351	0.0121004	0.00167261	0.0290405	0.211768	0.0286853	0.00663077	0.0393186	0.0507923	0.0267163	0.0294931	0.0205265	0.00104379	0.0996553	0.0323833	Tcell	batch 1
899	0.0592946	0.00255733	0.0318786	0.00425151	0.0021378	0.000329888	0.0380389	0.0403728	0.0257224	0.000674709	0.00923609	0.0409632	0.0618512	0.00123845	0.0139153	0.00828124	0.0197873	0.0149051	0.02705	0.216601	0.04926	0.0252951	0.0421852	0.000227809	0.0582684	0.0221456	0.0709124	0.0966028	0.0159552	5.9714e-05	Tcell	batch 1
900	0.00208417	0.0259039	0.0132573	0.0335467	0.0216489	0.0243729	0.0680871	0.0226938	0.0738628	0.0424365	0.0154625	0.00894103	0.0575395	0.00126786	0.0441631	0.0600823	0.00144946	0.00971196	0.0119004	0.0586784	0.0150198	0.0597263	0.0522515	0.0614452	0.00570786	0.0129957	0.0482087	0.00371105	0.106859	0.0369839	Tcell	batch 1
901	0.00900239	0.0111791	0.030184	0.0218075	0.0171358	0.000300463	0.0852891	0.0642353	0.0279336	0.0239571	0.0214089	0.0636069	0.0352532	0.00331184	0.00315858	0.00897501	0.0268408	0.0662701	0.0131855	0.0194627	0.0459549	0.00079268	0.00180278	0.0983026	0.000855575	0.0965694	0.0144258	0.131343	0.0338396	0.0236154	Tcell	batch 1
902	0.0025	0.0161647	0.00734974	0.00603578	0.0318116	0.0339296	0.00553181	0.0356714	0.0551646	0.00268217	0.0736663	0.00052099	0.0688501	0.000991659	0.0569871	0.000446851	0.0428294	0.0282842	0.00578632	0.139342	0.0190318	0.0448256	0.0385299	0.0295649	0.0157292	0.0232786	0.0377933	0.0495278	0.115554	0.0116192	Tcell	batch 1
903	0.000871702	0.0337709	0.00087279	0.0514291	0.000112111	0.00680081	0.0549591	0.00139107	0.034059	0.0139784	0.000815741	0.0220856	0.0585727	0.000119138	0.0450793	0.0719186	0.017017	0.013733	8.21544e-05	0.0511399	0.00761998	0.0470795	0.0386357	0.0713299	0.00741874	0.0733799	0.00605286	0.129833	0.0211251	0.118717	Tcell	batch 1
904	0.0364433	0.0587849	0.0531611	0.00286529	2.68553e-05	0.0228094	0.0922043	0.0681467	0.0414285	0.0372626	0.0218513	4.98399e-05	0.0285731	0.0349451	0.023014	0.000856818	1.1795e-05	0.0617965	0.00269081	0.0242513	0.0335081	0.0448884	0.000421018	0.0735688	0.0119672	0.0866314	0.0306105	0.0332728	0.0599964	0.0139619	Tcell	batch 1
905	0.00385033	0.0252607	0.0101774	0.0260824	0.000763473	0.000922149	0.0897377	0.0860468	0.0494136	0.0357392	0.00110549	0.00614557	0.0530582	0.0298577	0.0289362	0.0402501	0.0228035	0.00802086	0.0145324	0.0290868	0.0182783	0.0291653	0.00731878	0.0717482	0.0106693	0.0510537	0.012942	0.0612158	0.0544136	0.121404	Tcell	batch 1
906	0.000183692	0.0128597	0.0668537	0.0101757	0.00016387	0.000710564	0.0903794	0.0492463	0.0389686	0.000176607	0.0205477	0.0367522	0.0345329	0.0456692	0.0107292	0.0172639	0.00554587	0.103687	0.000336776	0.104898	0.000228755	0.0100468	0.0586019	0.0117188	0.0342301	0.00389573	0.00236049	0.106493	0.0376975	0.0850457	Tcell	batch 1
907	0.0214767	0.00983683	0.0213628	0.0226276	0.017967	0.00893189	0.00320289	9.43502e-05	0.0757948	0.0410273	0.0325405	0.00852393	0.0379519	0.0418516	0.049627	0.0247733	0.0297713	0.00824189	0.0329279	0.206779	0.00273989	0.0246543	0.00595458	0.0461722	0.0658014	0.0426707	0.0168165	0.000992456	0.095454	0.00343386	Tcell	batch 1
908	0.152745	0.158881	0.00727329	0.000436601	4.88273e-05	0.000325765	0.103169	0.0724168	0.00633757	0.0368542	1.21519e-05	0.0626686	0.131557	0.0766459	0.000895636	0.0446979	0.0150698	0.00859931	0.012117	0.000111189	6.57146e-06	5.57343e-05	0.00537592	0.00216355	0.0679715	6.50125e-05	1.32571e-05	0.00098855	0.000310859	0.032186	Myeloid	batch 1
909	0.0431046	0.079534	0.0028622	0.0261303	0.0329214	0.0553432	0.0368716	0.00778284	0.000295854	0.00176096	0.10465	0.0391753	0.0411677	0.0167086	0.0459236	0.0319191	0.0299774	0.0165697	0.0156789	0.000541964	0.0222819	0.0684464	0.0118535	0.00563595	0.000301473	0.0764253	0.034684	0.128076	0.00179202	0.0215846	Tcell	batch 1
910	0.000975862	0.0899897	0.0670621	0.0820585	0.00843502	0.00145988	0.092759	0.00168732	0.0335041	0.063647	0.030941	0.104447	0.00050784	0.0237577	0.0289046	0.00251311	0.0448612	0.113234	0.00521554	0.00568033	0.00905244	0.0582343	0.00182741	0.0216909	0.00294586	0.0225053	0.00914435	0.0326945	0.00807392	0.0321903	Tcell	batch 1
911	0.000338397	0.00754421	0.0794622	0.0257739	0.00410488	0.00830317	0.112258	0.00524383	0.0224339	0.0387316	0.0365165	0.0502909	0.0209454	0.0202631	0.0419977	0.00377259	0.0141873	0.0359825	0.00781582	0.0320229	0.0428866	0.0650887	0.0054843	0.0487662	0.00641652	0.0556654	0.00290579	0.0886137	0.040495	0.0756887	Tcell	batch 1
912	0.0103275	9.47148e-05	5.29342e-05	0.0239104	0.0925224	0.0186057	3.04788e-05	0.000716056	0.12883	0.0142136	0.000201409	0.0065629	0.000291916	0.0537833	0.000139076	0.0815476	0.308168	0.0132839	0.0182558	0.000117403	0.0523768	0.0252358	0.00582238	0.00113201	0.0174573	0.00407676	0.0625484	1.13534e-05	1.47591e-05	0.0596688	NK	batch 1
913	0.115026	0.0256392	0.05322	0.0749058	0.01779	0.0332923	0.00121414	0.0464357	0.0330824	0.00079943	0.00999928	0.0296932	0.0093832	0.0134228	0.0539553	0.0038055	0.00857814	0.0864894	0.0374623	0.125415	0.00968257	0.0520364	6.34592e-05	0.012827	0.00538613	0.0933207	0.000271893	9.32587e-05	0.024998	0.0217117	Tcell	batch 1
914	0.0526703	0.0503419	0.0137817	0.0558958	0.0327763	0.00673807	0.0218297	0.0278644	0.00318795	0.0111116	0.0716726	0.0381362	0.0363073	0.0215379	0.00239209	0.0768117	0.0248754	0.029754	0.00015952	0.13542	0.0159114	0.0106036	0.0120429	0.0129936	0.0232436	0.0634291	0.0519706	0.0383124	0.0506563	0.00757242	Tcell	batch 1
915	1.35963e-05	0.0284535	7.28965e-05	0.00457988	0.00219161	0.0442064	0.0508641	0.0538248	0.00540717	0.0600921	0.0199895	0.013096	0.0155582	0.013784	0.0761834	0.0338792	0.00954626	0.00957738	0.132545	0.0184324	0.027521	0.0153876	0.130276	0.0584127	0.0263898	0.0379949	0.00884352	0.0371734	0.000947764	0.0647561	Myeloid	batch 1
916	0.0467042	0.0508256	0.0241892	0.0545264	0.0240725	0.0852035	0.000464406	0.0599921	7.99914e-05	0.0553511	0.0424782	0.0703018	0.00155076	0.00799603	0.000101164	0.00203737	0.00104526	0.0694964	0.101927	0.000247066	0.089938	0.0710003	0.0338112	0.00178211	0.011267	0.00371296	0.0179267	0.06178	5.81045e-06	0.0101858	Myeloid	batch 1
917	0.0581579	0.00741666	0.00847494	0.230415	0.00865727	0.00559567	0.00840074	0.00033118	0.00588363	0.0154174	0.0758135	0.0322048	0.051458	0.00186552	0.0256343	0.00249317	0.136535	0.0526819	0.0170624	0.0392291	0.00328827	0.000374063	0.0206212	0.000296309	0.0135361	0.0536975	0.024785	0.00571069	0.0907904	0.0031728	Tcell	batch 1
918	1.14881e-05	0.0400907	0.000997248	0.073248	3.68065e-06	0.0034577	0.0348182	0.106997	0.0014401	0.0256939	1.32621e-05	0.0529647	0.0374311	0.00378377	2.16857e-05	0.112551	5.04549e-05	0.00885671	0.0436852	1.58768e-05	0.000378137	0.0759139	0.0583717	3.1527e-05	0.047398	0.0366458	2.14106e-05	0.161658	6.35776e-05	0.0733856	Myeloid	batch 1
919	0.116659	0.110393	0.0730179	0.108428	0.0006834	0.00369628	0.039638	0.0308459	0.0688124	0.0424216	0.00948296	0.0313221	0.056777	0.0200654	0.00162936	0.0135672	0.000732568	0.0326373	0.0167726	0.0194997	0.0180842	0.0104551	0.00830131	0.0258085	0.0199417	0.0803505	0.0170567	0.00231372	0.0188444	0.00176232	Tcell	batch 1
920	0.00835582	0.0288177	0.0673723	0.00478559	0.0174821	0.0418979	0.0290056	0.00300311	0.108373	0.0836474	0.00768111	0.0256689	0.039223	7.17396e-05	0.0640198	0.00693062	0.0067116	0.00125992	0.0243936	0.0614088	0.0131578	0.00326202	0.0411406	0.0850009	0.00241472	0.0370043	0.000198501	0.0488612	0.130433	0.00841776	Tcell	batch 1
921	0.00464247	0.018899	0.0909321	0.111185	0.0652241	0.0234197	0.0867781	0.0518598	0.0596401	0.0136391	6.98599e-05	0.031844	0.0341145	3.64069e-05	0.05924	0.0125556	0.00477975	0.0242795	0.0256839	3.00195e-05	0.00072947	0.106513	0.0340574	0.0409452	0.0110439	0.0042546	4.9053e-05	0.0774029	0.00420885	0.0019428	Tcell	batch 1
922	0.00870179	0.0076496	0.000676282	0.0989357	0.00555742	0.00899867	0.11322	0.0255293	0.065098	0.0306341	0.0535437	0.00150767	0.0885242	0.0395136	0.037498	0.0389121	0.0396897	0.0554024	0.000418557	0.00391462	0.0434729	0.000728551	0.0126417	0.00874422	0.00728712	0.0202655	0.000240478	0.0325607	0.0739302	0.0762032	Tcell	batch 1
923	0.0740295	0.0587907	0.0980281	0.121153	0.00957829	0.00141065	0.0521736	0.000625396	0.0301113	0.0247643	0.000235115	0.0695729	0.0424469	7.42231e-05	0.0227163	0.00891632	0.0304569	0.0429536	0.000241091	0.0023449	0.00653248	0.0562999	0.013773	0.02465	0.0328732	0.0952595	0.0158697	0.032059	0.0315835	0.000476862	Tcell	batch 1
924	0.06787	0.00598901	0.000641278	0.134099	0.0211646	0.0416997	0.052565	0.0497791	0.0603665	0.0193768	0.00446707	0.00493113	0.0868147	0.000376657	0.0134487	0.000280295	0.0145807	0.0564835	0.0174368	0.00830394	0.00981515	0.0370413	0.000453577	0.0490504	0.00778672	0.0316606	0.0321233	0.105653	0.030621	0.0351204	Tcell	batch 1
925	0.00153371	0.0140199	0.0192811	0.0687818	0.0209053	0.00615284	0.0854946	0.0222691	0.0983465	0.0243214	0.0377816	0.0438952	0.0166429	0.0142019	0.00490738	0.00341614	0.0189202	0.0162586	0.0235105	0.0411268	0.0316155	0.0135848	0.00964719	0.091359	0.0110481	0.0421634	0.0141693	0.113904	0.0623297	0.0284116	Tcell	batch 1
926	0.0174636	0.0074079	0.00548705	0.0427926	0.0522521	0.00759392	0.177053	0.0226222	0.0512499	0.0446902	0.00863861	0.0397766	0.121087	0.0269968	0.000280265	0.00524739	0.0382766	0.00818613	0.028472	0.0247107	0.0549869	0.00107352	0.0285793	0.0623778	0.0192385	0.0423756	0.00497868	0.0480315	0.00184695	0.00622755	Tcell	batch 1
927	0.0855242	0.0123689	0.0292671	0.183622	0.00313836	0.0512042	0.110703	0.0398092	0.0269749	0.0248834	2.00799e-05	0.0260025	0.0339394	0.0376607	0.0387874	0.0131166	0.0105604	0.00671856	0.00505211	8.60963e-05	0.0276981	0.0821226	0.0155697	0.000311253	0.00977946	0.000964716	0.00506641	0.0699165	0.0465977	0.00253484	Tcell	batch 1
928	0.0872479	0.00262324	0.050816	0.00342435	0.0690286	0.108682	2.55002e-05	0.048021	2.55672e-05	2.23135e-05	0.000686424	2.41275e-05	2.263e-05	0.0882382	0.024842	1.64299e-05	0.0808903	0.00246819	0.134557	0.00394092	0.00964004	3.77995e-05	0.108062	0.00503863	0.00273611	0.0149485	0.0142756	0.0902533	0.00897862	0.0404268	Myeloid	batch 1
929	0.157014	0.000340775	0.0363266	8.64002e-05	0.0449344	0.0806384	0.0184118	0.0795274	0.000453873	0.0138787	0.00303145	0.00585053	6.53573e-05	0.0164499	0.0343823	0.0322173	0.122905	0.0110016	0.000344444	0.0664583	0.000765532	0.0292891	0.0279113	0.00342307	0.0692549	0.00260972	0.0506869	0.0779763	0.0131965	0.000568091	Tcell	batch 1
930	0.000698631	0.00351962	0.00618854	0.0184729	0.00140262	0.0482864	0.00211896	0.00924679	0.0805026	0.00011716	0.0607002	0.0179871	0.0381951	0.0498791	0.0150185	0.0153085	0.0729619	0.0732176	0.0172123	0.182432	0.0115039	0.00190006	0.0164053	0.0283739	0.046014	0.0176394	0.00234439	0.0771412	0.0806762	0.00453506	Tcell	batch 1
931	0.0242613	0.0577923	0.100954	0.0679895	0.0472255	0.0475052	0.0318195	0.0153125	0.000719344	0.114352	0.000552809	0.021701	0.0432957	0.000413939	0.00156305	0.00144662	0.0176014	0.00159181	0.136243	0.0464338	0.0875597	0.0183424	0.0267895	0.00423079	0.00153493	0.0303903	0.0284485	0.00904122	0.00266489	0.0122233	Myeloid	batch 1
932	0.0207741	0.0600518	0.0676136	0.104049	0.0438244	0.0170845	0.0216798	0.00018242	0.0626295	0.0315609	0.00310487	0.0309117	0.0294679	0.000986796	0.00823205	0.000235826	0.00568784	0.00505703	0.0614791	0.0389764	0.00044866	0.135802	0.00311086	0.0392352	0.0633082	0.0179475	0.00686438	0.0395024	0.0571322	0.0230587	Tcell	batch 1
933	0.0320173	0.00221138	0.0152633	0.00146369	0.0528895	0.0532358	0.0133563	0.0492577	0.0348252	0.00714439	0.0154639	0.00786823	0.072296	0.0289322	0.0293965	0.021415	0.0291605	0.00391335	0.00547699	0.135836	0.0158457	0.0384453	0.0249537	0.0492838	0.0101054	0.0121481	0.0217075	0.0900939	0.125673	0.000320676	Tcell	batch 1
934	0.118164	0.0122314	0.0826735	0.103544	0.0683031	0.028905	0.0267641	0.00213091	0.00207005	0.0413706	0.0728748	0.0476298	0.0268395	0.0186241	0.048716	0.00716095	0.0333055	0.00711025	0.0423929	0.00260627	0.0250192	0.00189695	0.015719	0.000130689	0.000523431	0.0373294	0.0145191	0.00574718	0.104436	0.00126278	Tcell	batch 1
935	0.0725138	0.000952632	0.00010233	0.0353321	0.0158848	0.00170377	0.000103436	0.0286871	0.101271	0.00393033	0.0418123	0.014795	0.10659	0.000141492	0.0540782	0.0303694	0.0413234	0.0348298	0.00293958	0.156322	0.0250105	0.0160396	0.0376235	0.0328737	0.00884511	0.00775212	0.0450048	0.00222575	0.0448902	0.0360522	Tcell	batch 1
936	0.03624	0.00407032	0.0528995	0.00345474	0.0722254	0.0141688	0.00137166	0.000440972	0.0812498	0.000434553	0.0293863	0.0489042	0.0292002	0.0524893	0.0691575	0.0330567	0.202761	0.00148806	0.0432131	0.0420878	0.0177537	0.0513946	0.0361003	0.0497333	0.00159334	0.000956304	0.00140811	0.0121915	0.00134943	0.00921907	NK	batch 1
937	0.0237825	0.0078919	0.0188427	0.00948453	0.0378041	0.000571228	0.0809674	0.0456665	0.0477831	0.000709954	0.0195337	0.000227034	0.0952328	0.0151605	0.00249947	0.00349342	0.0132014	0.0114782	0.0479996	0.220058	0.0227401	0.0223832	0.0460287	8.36646e-05	0.0360175	0.00238035	0.0561335	0.0513935	0.0604099	4.19218e-05	Tcell	batch 1
938	0.105496	0.0367048	0.0135497	0.0231956	0.0608931	0.0264078	0.0146109	0.0377508	0.0103982	0.0063662	0.040931	0.000644529	0.0615384	0.0452428	0.130546	0.00052831	0.0088745	0.00759962	0.00774096	0.026118	0.00518873	0.000944341	0.00550991	0.0734173	0.00239429	0.000432216	0.0730677	0.0541532	0.0407996	0.0789559	Tcell	batch 1
939	0.0318734	0.00874024	0.0208009	4.66434e-05	0.00269035	0.0411423	0.00262998	0.00381462	0.000556507	0.0669118	0.0278728	5.28332e-05	0.00387399	0.260867	0.0074662	0.00171631	0.00237534	0.000185926	0.000300662	0.019587	0.00736915	0.00864689	0.0226429	0.100411	0.0014828	0.0242395	0.247947	0.00160477	0.000980021	0.0811722	Bcell	batch 1
940	0.0446425	0.00362178	0.00699813	0.0356043	0.000264495	0.0645611	0.0497583	0.0022729	0.0440227	0.0218758	0.0104141	0.0637312	0.0306283	0.00570416	0.0012044	0.026094	0.000362931	0.00748049	0.016046	0.0495507	0.0106182	0.0287093	0.0107413	0.0825069	0.0581333	0.0699837	0.0184369	0.0904756	0.129759	0.0157976	Tcell	batch 1
941	0.00037268	0.00048501	6.0717e-05	0.0704537	0.000660742	0.0585419	0.0273292	0.0387054	0.00378937	0.029241	4.39113e-06	0.0813294	0.0533239	1.38816e-05	0.0233799	0.0173019	0.00603566	0.0925086	1.61032e-05	4.67987e-05	0.000943522	0.0448917	0.160338	0.0883534	0.121902	0.0151769	0.00114891	0.063449	8.1496e-05	0.000114719	Tcell	batch 1
942	0.00128702	0.0064191	0.0573798	0.0469193	0.00582933	0.00114229	0.0528391	0.0197493	0.0845044	0.022665	0.0414408	0.0554602	0.072889	0.0057386	0.0246348	0.0319499	0.0105304	0.0749284	0.00885174	0.0579799	0.0310717	0.0142106	0.0265436	0.0606584	0.0102196	0.0315452	0.013354	0.0590558	0.0182143	0.0519884	Tcell	batch 1
943	0.0969676	0.00120079	0.0114273	0.014978	0.0122742	0.0022651	0.000459872	0.0489971	0.00364824	0.0378021	0.0434209	0.0526125	0.117264	0.0140941	0.0443996	0.0220085	0.0307169	0.0619121	0.00377429	0.186906	0.0319859	0.000563305	0.0398675	0.0592169	0.0121488	0.000611414	0.0314066	0.0112867	0.000381488	0.00540118	Tcell	batch 1
944	0.00380914	0.0213577	0.0190689	0.174579	0.0372238	0.0364563	0.0565799	0.0219182	0.00283919	0.0294371	0.0138921	0.0795141	0.0330903	0.00106556	0.0265028	0.000515591	0.000473475	0.027036	0.00492136	0.0383284	0.00260858	0.0483816	0.00237386	0.060542	0.0335055	0.0269477	0.0531354	0.0386894	0.10475	0.000457592	Tcell	batch 1
945	0.111361	0.00532606	0.00373244	0.00057187	0.00393583	0.0136287	0.0088834	0.0682184	0.00197916	0.106564	0.0137428	0.0230733	0.000681444	0.0161643	0.000554845	0.0343743	0.0167285	0.134883	0.00867795	0.00987928	0.118985	0.0785096	0.00150636	0.0277271	0.0543876	0.00146726	0.049104	0.00919769	0.00021687	0.075938	Myeloid	batch 1
946	0.0541188	0.0190727	0.0154051	0.00779214	0.00499836	0.0358109	0.099234	0.0462804	0.0371929	0.0367072	0.0293766	0.0502007	0.0880875	0.000875627	0.00650137	0.0010357	0.000468817	0.0150408	0.00356897	0.0515061	0.0080649	0.00753789	0.0459166	0.0596497	0.00590702	0.052751	0.0636299	0.0725677	0.0734819	0.00721868	Tcell	batch 1
947	0.064287	0.046378	0.089947	0.120442	0.000750481	0.00965799	0.053595	0.0110426	0.0253744	0.0243116	0.0403335	0.00873388	0.0996664	0.00134024	0.0193317	0.0138908	0.00226509	0.00643809	0.0126727	0.00803496	0.0275993	0.120471	0.00761481	0.00125926	0.00653183	0.024913	0.020894	0.0378712	0.045671	0.0486815	Tcell	batch 1
948	0.0148868	0.00235797	0.0472772	0.0824047	0.0686276	0.0304025	0.000123935	0.00872694	0.0449866	3.45345e-05	0.0314184	0.00648867	0.0033449	0.159742	0.0713315	0.0763173	0.00166817	0.0543143	0.0285566	0.0389668	0.00686314	0.00596801	0.00191968	0.0064117	0.00344437	1.46301e-05	0.153711	0.000439823	0.0229231	0.0263271	Bcell	batch 1
949	0.0148211	0.0119352	0.0178991	0.0013875	0.00197254	0.0128749	0.0817907	0.0407212	0.0229621	0.0128091	0.0134528	0.0312044	0.115041	0.0754093	0.0551044	0.0112652	0.0103789	0.0533745	0.00612815	0.0420961	0.0315412	0.00423796	0.00880522	0.0128855	0.00114389	0.0719419	0.0176998	0.0779736	0.119362	0.0217812	Tcell	batch 1
950	0.0344797	0.00555531	0.00121444	0.0152742	0.177322	0.0472152	0.00962355	0.00893492	0.0742054	0.0241261	0.00599787	0.00689969	0.0403536	0.023486	0.0362237	0.0110686	0.1668	0.0201118	0.0289082	0.0214414	0.00423565	0.0321751	0.0198379	0.0423866	0.00288815	0.0294506	0.0405354	0.000358913	0.032793	0.0360968	NK	batch 1
951	0.00166445	0.049716	0.000545812	0.0127659	0.00554545	0.062141	0.0941575	0.121406	0.0162802	0.029972	0.0295574	0.0796943	0.106156	0.0038848	0.0556321	0.0100869	0.000572026	0.0384053	0.0029675	0.0427199	0.00061277	0.00454756	0.035967	0.0672695	0.00239953	0.0424581	0.0109488	0.00203926	0.0300592	0.0398272	Tcell	batch 1
952	0.0874714	0.00384843	0.0359911	0.00224977	0.0109161	0.0435648	0.0177035	0.00405742	0.00654847	0.025086	0.0619104	0.0228348	0.0113391	0.0347382	0.0156406	0.0308346	0.115586	0.0499562	0.00240614	0.107378	0.0197631	0.0243328	0.0104105	0.0259036	0.0331647	0.00504619	0.0418326	0.020076	0.0458595	0.0835501	Tcell	batch 1
953	0.078078	0.000608613	0.0254405	0.00551133	0.0347949	0.0245171	0.0181109	0.0051938	0.0139377	0.04155	0.0451612	0.00458525	0.0726595	0.00077677	0.0222118	0.0335969	0.0485328	0.0129705	0.0141278	0.0324203	0.0330929	0.0345921	0.022101	0.110091	0.0628271	0.0153219	0.025164	0.129993	0.0257277	0.00630392	Tcell	batch 1
954	0.000112937	0.000452125	0.0616834	0.0346142	0.00543166	0.00981827	0.0406368	0.0297678	0.0337688	0.0347397	0.00681536	0.0331606	0.0635948	0.0695923	0.0085565	0.0263104	0.0157292	0.0522311	0.0322695	0.0462357	0.0183223	0.0272781	0.0309389	0.0697417	0.0121706	0.109859	0.000925804	0.0869567	0.0308436	0.00744228	Tcell	batch 1
955	0.000988143	0.00967012	0.0132422	0.0599071	0.0465004	0.0259561	0.0451723	0.0395646	0.0160658	0.0625796	0.000306609	0.0121579	0.186939	0.0344374	0.0142954	0.0417827	0.0202874	0.0387146	0.00191423	0.016161	0.0102629	0.042262	0.0124359	0.0612809	0.0223682	0.00273925	0.00931414	0.118746	0.0321501	0.00179894	Tcell	batch 1
956	0.00136113	0.0086329	0.0198185	0.00805486	0.0443922	0.0226637	0.112724	0.0433434	0.0834336	0.0182418	0.0119425	0.0646814	0.114997	0.000448125	2.21257e-05	0.000962499	0.00388559	0.0026238	0.0206781	0.00497793	0.0214773	0.0276174	0.00852654	0.030935	0.0181727	0.0380193	0.00133631	0.118297	0.123179	0.0245536	Tcell	batch 1
957	0.0303341	0.0323754	0.0230413	0.0685631	0.00263916	0.0646896	0.0834322	0.000950089	0.0662495	0.00526488	9.22896e-05	0.0677133	0.0591798	0.0506028	0.0459173	0.000660893	0.000306567	0.0275422	0.0441864	0.0252838	0.00200249	0.143888	2.24118e-05	0.0382495	0.0120424	0.00991669	0.00192605	0.000342456	0.0780577	0.0145276	Tcell	batch 1
958	0.064497	0.0275248	0.0229507	0.0142451	0.191188	0.0159182	0.0402548	0.000274065	0.0549047	0.00400353	0.0349333	0.0185071	0.000173592	0.00809475	0.0603032	0.0231498	0.143218	0.06333	0.019598	0.000115494	0.0018716	0.000644203	0.0529834	0.000672032	0.00175675	0.0140335	0.00509498	5.37621e-05	0.0666976	0.0490077	NK	batch 1
959	0.0700794	0.000431398	0.00445042	0.000752037	0.0277668	0.0219233	0.00693151	8.14728e-06	0.00845702	0.0210403	0.05814	0.0380871	0.0733244	0.214834	0.0638231	0.0477963	0.00247051	4.11061e-05	0.0260747	0.0145518	0.045212	0.000106354	1.848e-05	0.0185325	5.48082e-06	1.20461e-05	0.171494	4.45969e-05	0.0375845	0.0260071	Bcell	batch 1
960	3.02231e-05	6.80948e-05	1.24345e-05	7.17066e-05	0.19243	0.0311749	0.000178236	0.0001247	0.025404	0.0146221	0.114507	0.00135583	0.0197629	0.0284998	0.101662	0.0300007	0.0151038	0.00574357	0.214556	0.000183983	0.000276361	0.0218333	0.00110483	0.0386497	0.0299396	0.000342148	0.0535796	0.000454021	0.000305019	0.0580231	Myeloid	batch 1
961	0.00021715	0.00750035	0.0461338	0.180874	0.00191764	0.0525656	0.0916915	0.000203374	0.0185095	0.0134339	0.0431229	0.0574262	0.00882673	0.0230237	0.0349812	0.00334402	0.00845065	0.0741793	0.00969636	0.00211816	0.00993556	0.0561116	0.011114	0.0101143	0.00627981	0.0916255	0.0411262	0.0162871	0.0690534	0.010137	Tcell	batch 1
962	0.044994	0.00602041	7.90064e-05	0.000819143	0.000116187	0.0260901	0.00229932	0.0983373	0.000997558	0.0352923	0.0604349	0.0373054	0.10165	0.190368	0.00102767	0.0560696	0.00434364	0.0031612	9.40201e-05	0.00270521	0.0226447	0.000403044	0.0248825	0.0592319	0.0068349	0.00750254	0.151895	0.0482068	1.33635e-05	0.00618051	Bcell	batch 1
963	0.0539212	0.00338827	0.000804519	0.0404015	4.86437e-05	0.0545489	0.0212452	0.000114778	0.0481945	0.0274551	0.0034469	0.00730579	0.148232	0.00165531	0.0308644	0.0283164	0.00829787	0.067922	0.000134212	0.00366276	0.00287618	0.0277234	0.0418068	0.0102558	0.0851841	0.00522352	0.0703977	0.119118	0.0252081	0.0622467	Tcell	batch 1
964	0.0241047	0.0800065	0.00216232	0.00239239	0.00411034	0.0708359	0.00240382	0.0170682	0.000101564	0.0295158	0.0358255	0.122117	0.000879303	0.000533861	0.00320936	0.0241088	0.00341629	0.0556058	0.154525	0.00725018	0.025861	0.000770583	0.0295709	0.0835074	0.0307894	0.0552788	0.00218598	0.0618748	2.07235e-05	0.0699679	Myeloid	batch 1
965	0.00771334	0.0713934	6.65699e-05	0.0337876	0.00492326	4.07514e-05	0.142266	0.0110056	0.0024368	0.0313233	0.0498818	0.055733	0.027436	0.113768	1.52723e-05	0.0718547	0.05944	3.10195e-05	0.00072277	0.00465687	0.0180192	0.00444663	0.0090909	0.00293825	0.000942503	0.00708933	0.0770998	0.0748427	0.106985	0.0100499	Bcell	batch 1
966	0.0405063	0.00171841	0.106019	0.117354	0.161056	0.00748268	0.000276914	0.00293377	0.00119657	0.0501152	0.00155517	0.012877	0.00115132	0.0189745	0.0334225	0.0518507	0.00435306	0.0487357	0.00782597	0.0130069	0.0031536	0.0918371	0.00171366	0.0267588	0.0427528	0.00013285	0.0158398	0.129852	0.00527377	0.000274354	Tcell	batch 1
967	0.00149969	0.0156589	0.0622222	0.00183473	0.0214391	0.0305639	0.00402385	0.000261457	0.00694528	0.0200203	0.00774624	0.000649908	0.00020007	0.156233	0.0118199	0.0427235	0.0112338	0.0250155	0.0102615	0.0483293	0.0358005	0.064601	0.0146858	0.0638523	0.0103506	0.0111645	0.23313	0.000244983	0.0815996	0.00588859	Bcell	batch 1
968	0.00257867	0.0618707	0.0158403	0.0129321	0.083074	0.00342755	0.0508172	0.0832649	0.0377292	0.000107505	0.00854603	0.0184931	0.0813983	0.01317	3.88771e-05	0.0161353	0.0722799	0.0168396	0.00498803	0.0151174	0.0334346	0.226342	0.0197694	0.0217556	0.0537056	0.035723	0.000321375	0.00118398	7.44408e-06	0.00910792	Tcell	batch 1
969	0.0269129	0.00452193	0.0205796	0.0743912	0.00428063	0.0290709	0.000274699	0.00312455	0.0303239	0.013005	0.0584772	0.0420894	0.0369485	0.0401386	0.0460125	0.000507788	0.0207036	0.0492331	0.043542	0.163239	0.00817767	0.0453805	0.0440665	0.000304304	0.0147119	0.0740091	0.0123238	0.00104181	0.0907809	0.00182649	Tcell	batch 1
970	0.0107338	0.032484	0.0433218	0.105406	0.000737368	0.0320804	0.0189837	0.00374966	0.0386929	0.00111029	0.00460643	0.024025	0.076863	0.0167255	0.0251335	0.017873	0.00495459	0.0668443	0.0349528	0.0566969	0.0351379	0.0146259	0.000728751	0.135666	0.00843588	0.0320286	0.0025415	0.0187721	0.114325	0.0217633	Tcell	batch 1
971	0.0432804	0.0557469	0.0554617	0.0966696	0.0012665	0.0166847	0.028497	0.000274752	0.161974	0.0383619	0.00141149	0.131787	0.00341012	0.00184359	0.0458163	0.000423814	0.00959624	0.0511089	0.00439328	0.0565353	0.00475163	0.0403472	0.00256531	0.00435988	0.0197305	0.116496	0.000483769	0.00120828	0.000242446	0.00527203	Tcell	batch 1
972	0.0922848	0.0201863	0.0359387	0.000302154	0.00536052	0.00210143	0.000502301	0.00942975	0.0341321	0.00585788	0.0487335	0.00142478	0.00011061	0.027456	0.00232956	6.42424e-05	0.0294507	0.00863213	0.25904	0.000648449	0.0156457	0.000183243	0.101473	0.000125983	0.0903147	0.0545381	5.29578e-05	0.00413486	0.00764786	0.141898	Myeloid	batch 1
973	8.75132e-05	0.000873125	0.00145824	0.0418315	0.0360846	0.00890896	0.12612	0.0419812	0.00741907	0.0225337	0.00316526	0.0489866	0.0431581	1.78928e-05	0.0242926	0.0141784	0.015066	0.0995066	0.0382519	0.0415273	0.0406422	0.0863597	0.00896574	0.0400485	0.0158655	0.0335228	0.028778	0.0417449	0.0869965	0.00162721	Tcell	batch 1
974	0.0345555	0.00933659	0.0132579	0.00594319	0.0668252	0.00678634	0.00672222	0.0168955	0.0398097	0.00119036	0.0853117	0.0440568	0.0501509	0.0639575	0.000548414	0.0224775	0.0369602	0.0270986	0.0322604	0.165818	0.00479817	0.0128585	0.0120003	0.054135	0.0622677	0.00895076	0.00338477	0.028582	0.0523192	0.0307408	Tcell	batch 1
975	0.10917	0.0506404	0.068421	0.031342	0.0436161	0.0179944	0.000103552	0.0469269	0.00042527	0.00133003	0.0271872	0.000116201	0.0125227	0.0124585	0.0370728	0.00229508	0.0715328	0.0653255	0.0245996	0.161809	0.0293161	0.00693012	0.00679406	0.000620652	0.0786236	0.00402843	0.00246335	0.0223081	0.0508485	0.0131786	Tcell	batch 1
976	0.0169868	0.0472785	0.0332197	0.033078	0.00180635	0.0037647	0.0863759	0.0198668	0.0605327	0.0118042	0.0315432	0.000856021	0.0119202	0.0225004	0.063105	0.041673	0.0441081	0.0726002	0.00779316	0.0172065	0.0478605	0.00017839	0.0314433	0.0422447	0.00865003	0.0669151	7.72958e-05	0.0769962	0.063204	0.0344109	Tcell	batch 1
977	0.000508064	0.0243617	0.000786225	0.088735	2.85213e-05	0.0117888	0.0827728	0.0584361	0.0496029	0.0143067	0.026342	0.079234	0.13296	0.00968754	0.177143	0.00280229	0.00167331	0.0202312	9.6072e-05	0.0151624	0.00645069	0.00363367	0.0254351	0.00325783	0.000211292	0.0240992	0.00512405	0.0571206	0.0240947	0.0539135	Tcell	batch 1
978	0.0529377	0.00185014	0.00258917	0.057262	0.0536763	0.0145825	0.000128242	0.00058019	0.0801592	0.031303	0.00712284	0.118055	0.0345065	0.00440628	0.0684629	0.00220835	0.104881	0.0288623	0.0171534	0.0489126	0.11781	0.0370304	0.00352806	0.0404097	0.0130799	0.0333005	0.0217186	0.000897451	0.000860457	0.00172608	NK	batch 1
979	0.0346086	0.0147999	0.0124298	0.0342832	0.0128781	0.0383142	0.0235884	0.0188155	0.0543805	0.0270228	0.0274675	0.0343188	0.100621	0.0451582	0.0905763	0.013847	0.016415	0.0235345	0.0232641	0.039016	0.0015475	0.0336235	0.0346707	0.0789565	0.00987349	0.0716664	0.00445595	0.0444612	0.0334466	0.00195884	Tcell	batch 1
980	0.0526534	0.121785	0.0130055	0.0384983	0.00160249	0.0347108	0.0114429	0.000348123	0.00627382	0.0174859	0.000520342	0.0401281	0.0979931	0.000494882	0.00405536	0.0472207	0.100919	0.0167199	0.10467	0.000769981	0.0207784	0.00897644	0.038491	0.070135	0.0152071	0.0609288	0.0409425	0.0151427	6.10691e-05	0.0180399	Myeloid	batch 1
981	0.000125873	0.0173245	0.0320972	0.0960727	0.000699155	0.00243936	0.0407181	0.013661	0.0703769	0.0579084	0.0328672	0.00569826	0.0677383	0.0202947	0.00160144	0.0407366	0.00663293	0.0343206	0.00719929	0.0530435	0.0258608	0.00484607	0.00166858	0.0628331	0.00223447	0.0895309	0.00208699	0.119421	0.0547511	0.0352112	Tcell	batch 1
982	0.00383118	0.00427638	0.0442074	0.0774335	0.0124064	0.01082	0.0952083	0.0735346	0.0745392	0.010386	0.037811	0.0604043	0.0521509	0.000191079	0.000625997	0.0273243	0.000209923	0.0274209	0.0100327	0.00711853	0.0264815	0.00144302	0.0354704	0.0901086	0.0488331	0.0392317	0.000277275	0.0223565	0.103478	0.00238657	Tcell	batch 1
983	0.000823134	0.0026584	0.00316683	0.0276435	0.0968816	0.030416	0.0661936	0.00786074	0.0182363	0.00665956	0.017041	0.0160521	0.10726	0.0154032	0.0317453	0.00914298	0.0070671	0.0967475	0.000152148	0.0223192	0.0983545	0.0188137	0.0247304	0.0478636	0.00152526	0.0969623	0.0112212	0.0357511	0.080335	0.000973217	Tcell	batch 1
984	0.036755	0.0201079	0.0462926	0.0176587	0.204459	0.00208691	0.000730102	0.0227929	0.00749059	0.00856937	0.021523	0.0187533	0.000181354	0.00867834	0.025809	0.0129713	0.183571	0.0533398	0.000410177	0.0514853	0.00591096	0.00141412	0.034678	0.00079311	0.0036755	0.000128616	0.0212089	0.000957378	0.0853402	0.102228	NK	batch 1
985	0.0112059	0.218675	0.00852591	0.0192088	0.000484259	0.00643264	0.0561951	0.0137853	0.0184083	0.0104047	0.0173367	0.0358138	0.0318821	0.118266	0.000419986	0.0614825	0.0278829	0.0290408	0.00163221	0.00343452	0.0429566	0.0567117	0.0127157	0.000276979	0.00971115	0.0183198	0.128386	0.00762636	0.00738521	0.0253931	Bcell	batch 1
986	0.189881	0.0102045	0.0923037	0.0745059	0.0164818	0.00357466	0.0273428	0.00107378	0.0812095	0.00577431	0.0112728	0.0422323	0.00158355	0.0280284	0.000515794	0.0103105	0.0147724	0.0026096	0.0116293	0.105766	0.0514789	0.00122079	0.027392	0.0113332	0.0462647	0.04877	0.0403928	0.00043807	0.0148489	0.0267873	Tcell	batch 1
987	0.0136602	0.0694278	0.0321725	0.11303	0.0408351	0.085325	0.0415882	0.00173512	0.0460872	0.0125701	0.00301383	0.0647058	0.00631597	0.0579187	0.00902311	0.00228073	0.00524532	0.0313759	0.00571966	0.00396939	0.0298	0.107002	0.000917818	0.0337806	0.0192569	0.00606109	0.00580697	0.0639699	0.0594799	0.0279251	Tcell	batch 1
988	0.0206182	0.00171217	0.0208292	0.0162403	0.000270723	0.021611	0.115762	0.0379938	0.0309739	0.0337016	2.38278e-05	0.0487435	0.0709724	0.0545583	0.0299325	0.000278905	0.0365118	0.0530549	0.0272699	0.0733604	0.00612915	8.65593e-05	0.00462157	0.0143349	0.00898645	0.0335043	0.00107134	0.0595644	0.143008	0.0342734	Tcell	batch 1
989	0.118814	0.000177981	0.00672469	0.00223983	0.0359285	0.013838	0.00278816	0.0301226	0.0722703	0.0223003	0.0189247	0.0259428	0.0529502	0.021851	0.0436635	0.0480592	0.0152085	0.0214967	0.0188015	0.0893679	0.0392258	1.93375e-05	0.0396301	0.0857968	0.0332382	0.000290879	0.00237677	0.0058434	0.128807	0.00330064	Tcell	batch 1
990	0.0110113	0.0381871	0.00960213	0.0240547	0.00214524	0.066427	0.050504	0.0378069	0.00779799	0.0436319	0.0665127	0.0241811	0.00783572	0.0449347	0.000123643	0.00101581	0.00408367	0.0482337	0.165859	0.0158104	0.0225076	0.015595	0.0148634	0.00332243	0.0498165	0.00164818	0.051773	0.016642	8.53042e-05	0.153988	Myeloid	batch 1
991	0.000610993	0.0141722	0.00765932	0.00918566	0.0138381	0.00216538	0.0417892	0.0133009	0.00932216	0.0675296	0.0239682	0.000577596	0.10449	0.000431836	0.0249255	0.0118656	0.0869093	0.0269967	0.0222638	0.171417	0.0210935	0.0388436	0.0973907	0.000686253	0.00701062	0.0110138	0.0380224	0.00194526	0.0508098	0.0797642	Tcell	batch 1
992	0.000691385	0.00286793	0.0294981	0.0345563	0.00409765	0.0144953	0.118179	0.0721066	0.0235478	0.0360388	0.000677701	0.0297689	0.0986074	0.000645811	0.067938	0.000458388	0.0369521	0.0286999	0.00681216	0.0658349	0.0165353	0.0495164	0.047255	0.0563798	0.00430026	0.0161795	0.0286062	0.0376038	0.023545	0.0476045	Tcell	batch 1
993	0.0308717	0.00750274	0.000279226	9.75203e-05	0.0861918	0.0853061	0.00633439	0.0515989	0.0128507	0.0505816	0.000202672	0.000548747	0.000356577	0.00536627	0.0238928	0.000520824	0.00527823	7.02493e-05	0.209816	0.0148458	0.0213312	0.104772	0.0451184	0.0908659	0.0499939	0.0292899	0.0133953	0.00218613	0.0201772	0.0303566	Myeloid	batch 1
994	0.00703673	0.000190852	0.0446077	3.04476e-05	0.00587143	0.0227839	0.0231402	0.0507408	0.0464149	0.0526667	0.00700781	0.0239979	0.0318008	0.132365	0.0207925	0.0114475	0.0516032	0.0063258	0.0218566	0.01228	0.0428284	0.0217374	0.0101739	0.0468874	0.000224606	0.0325851	0.217095	0.0275567	0.0248258	0.00312494	Bcell	batch 1
995	3.27588e-05	4.15018e-05	0.000224453	0.000714188	0.0714257	0.0980785	0.00194393	0.0434025	0.0780587	0.0610052	0.0229375	0.0364461	0.0856144	2.69781e-05	0.0292367	0.0534964	0.00030464	0.173098	0.00146611	0.043906	0.0108497	5.74103e-05	0.033088	0.0926035	0.00590687	0.000225252	0.00443718	0.000220378	0.0473724	0.00377902	Tcell	batch 1
996	0.000128587	0.161309	0.0276435	0.0156937	1.50116e-05	9.25046e-05	2.61302e-05	0.0901056	0.000236715	0.0239592	0.000732478	5.80458e-05	0.00255159	0.0743379	1.14493e-05	0.157303	0.00066392	0.0795219	0.125759	2.42105e-05	7.69816e-05	0.0558075	0.0130964	4.24857e-06	0.0239552	0.00365593	2.57508e-06	0.0387897	0.0483069	0.0561311	Myeloid	batch 1
997	0.00529594	0.0196111	0.0428667	0.105783	0.0277295	0.0221605	0.106299	0.0647864	0.0609125	0.0181136	0.101554	0.0305158	0.0177421	0.00192301	0.000509608	0.0184875	0.000475388	0.0210824	0.0347069	0.00224326	0.0202542	0.00046182	0.0223113	0.0488	0.0312037	0.00205524	0.000560989	0.0741594	0.0771814	0.0202137	Tcell	batch 1
998	0.0562669	0.0445464	0.104602	0.0849623	0.000208923	0.0307325	0.0134063	0.00796433	0.0516424	0.00539608	0.000156131	0.0453271	0.0844137	0.00239265	0.0668476	0.00970453	0.00973668	0.0361552	0.0169886	0.0213652	0.0167235	0.0723735	0.0186885	0.0980466	0.0061872	0.0217035	0.00126382	0.0645654	0.000578086	0.00705475	Tcell	batch 1
999	0.040739	0.00410579	0.0389531	0.0649309	0.005599	0.0190459	0.0475054	0.0502069	0.0128488	0.0852618	0.00014127	0.00753463	0.0805491	0.000134685	0.00250065	0.000363973	0.00277967	0.0112746	0.0294483	0.0110187	0.0418849	0.0218985	0.00262939	0.0443781	0.0589966	0.0389509	0.0307572	0.121626	0.0894151	0.0345211	Tcell	batch 1
1000	0.0243069	0.00134144	0.0746513	0.0477204	0.0303724	0.0341087	0.0459434	0.0403828	0.0466697	0.0267519	0.00226827	0.0350866	0.0967218	0.0342339	0.0470301	0.00457523	0.0107453	0.00346905	0.032589	0.0160301	0.0261178	0.00803609	0.0102392	0.116828	0.00490052	0.033273	0.000513136	0.0931724	0.0477239	0.0041975	Tcell	batch 1
1001	0.0177644	0.162442	0.0300663	0.131233	0.00743361	0.000347078	0.0481908	0.048986	0.0189501	0.0473038	0.0375359	0.0422718	0.0797318	6.19385e-05	4.5091e-05	0.000127201	0.002229	0.000966313	0.000186019	0.142949	0.00494246	0.0837882	0.0015094	0.000149725	0.0479159	0.00721406	0.0126806	4.47214e-05	0.000330791	0.0226027	Tcell	batch 1
1002	0.0545842	0.00225558	0.0213474	0.0880903	0.00294762	0.032481	0.00013356	0.00405102	0.000437572	0.00774398	0.0392735	0.0679802	0.131855	0.00018556	0.00587654	0.0974967	0.0757369	0.0740035	0.00202544	0.0264089	0.00163336	0.0120409	0.0207167	0.00243257	0.000514076	0.072898	0.0615885	0.000264754	0.0199004	0.073096	Tcell	batch 1
1003	0.00126644	0.00969583	0.0369416	0.136264	0.0353314	0.0387314	0.0283188	0.000371864	0.010478	0.0481518	0.00725694	0.0279565	0.00163644	0.000532305	0.0172766	0.00791689	0.00746694	0.0357472	0.0299025	0.00985193	0.0491007	0.06232	0.00382452	0.0391187	0.0581609	0.0593564	0.0148489	0.138612	0.0722984	0.0112645	Tcell	batch 1
1004	0.000108306	0.124871	0.106443	0.00623152	0.0354648	0.0211697	0.0420583	0.00187631	0.0204308	0.0906323	0.00490334	0.0825633	0.0226311	0.000276328	0.0404071	0.0110954	0.0294741	0.00964298	0.0367398	0.0639998	0.00666359	0.0488637	0.0249646	0.0010069	0.0214346	0.0723998	1.24868e-05	0.0603925	0.0114603	0.00178208	Tcell	batch 1
1005	0.0916427	0.00227659	0.0246376	0.0278373	0.0548233	0.0072022	0.0502678	0.0492193	0.0419081	0.0323159	0.0801884	0.00084304	0.0812402	0.00242527	0.0203857	0.000808565	0.00783279	0.0473162	0.0136683	0.102317	0.00110524	0.00122335	0.0164837	0.0862676	0.0557779	0.000996165	0.0375675	0.0100221	0.0418612	0.00953895	Tcell	batch 1
1006	0.00101458	0.00169774	0.0177023	0.000434023	0.0185897	0.0176897	0.0934325	0.00518331	0.0260434	0.000570323	0.0222975	0.0353722	0.107588	0.0767545	0.0203955	0.0411112	0.0210466	0.0713766	0.00525311	0.0161933	0.0836785	0.0832788	0.00217455	0.0347332	0.00393236	0.00699599	0.017746	0.107838	0.0587033	0.00117334	Tcell	batch 1
1007	0.0319415	0.000391121	0.0633316	0.0415334	0.0612217	0.0319534	0.00037734	0.000614466	0.105204	9.65443e-05	0.000400343	0.0668156	0.00179319	0.000355566	0.0448149	0.025079	0.183006	0.0251782	0.00110822	0.047055	0.0237949	0.0118281	0.0159162	0.0240317	0.0145516	6.5056e-05	0.0536847	0.00110813	0.0419315	0.0808171	NK	batch 1
1008	0.0100728	0.0195253	0.0368032	0.0154439	0.0552943	0.0184125	2.63793e-05	0.0486525	0.000330921	0.0307001	0.0107095	0.0100085	1.81985e-05	0.0393007	0.0662829	0.0587865	0.0228371	0.0697158	0.202378	0.0224038	0.0430376	0.0552324	0.045901	0.00555998	0.0237823	0.0112808	0.028523	0.000364285	5.41718e-05	0.0485617	Myeloid	batch 1
1009	0.117226	0.0296878	0.00892865	0.0202099	0.0323526	0.00843847	0.0696714	0.0490255	0.00221687	0.0535477	0.0322799	0.0730493	0.000587194	0.0554662	0.00526046	0.00708344	0.0299729	0.0221887	0.000506878	0.0711535	0.00105895	0.000711604	0.00896013	0.0502356	0.0919511	0.0748875	0.00812053	0.0193017	0.0267687	0.0291504	Tcell	batch 1
1010	0.00278357	0.0333183	0.0417819	0.0151087	0.154998	0.0269325	0.0207541	0.0234186	0.102055	0.000129638	0.0227517	0.0214611	0.00638401	0.0502046	0.0425583	0.00820524	0.207951	0.0156917	0.0323869	0.0437717	0.000501844	0.0118342	0.0144496	0.0172647	0.0167136	0.0230872	0.000277792	0.0019054	0.0139793	0.0273395	NK	batch 1
1011	1.87364e-05	0.00950936	0.0330879	1.84511e-05	0.134387	0.154697	0.0585165	0.000150307	3.9541e-05	0.000633803	0.000149135	1.33409e-05	0.000394789	0.100103	0.00162406	1.37078e-05	0.176205	6.02835e-06	0.0183702	0.0012305	0.154728	0.00241484	0.0468955	0.00363425	4.81921e-06	0.0996354	7.35139e-05	0.000550021	2.23856e-05	0.0028724	NK	batch 1
1012	1.25902e-05	0.00080183	0.0402522	0.0728108	0.0614364	0.041905	0.000461328	0.0758577	0.000344983	0.0765681	0.00545876	5.02132e-06	0.0484411	0.0411009	0.0450758	9.17387e-05	0.00106417	0.0199	0.202003	0.0326875	0.0132321	0.0334899	0.0230042	0.0637334	0.00509211	0.0244884	0.00930011	0.00190049	0.0068546	0.0526257	Myeloid	batch 1
1013	0.0331211	0.0424378	4.19068e-05	0.00269768	0.000137663	0.00111251	0.0452399	0.0798753	0.00125556	0.0360114	0.0568933	0.00010155	0.170583	0.0148833	9.11389e-05	4.97139e-05	0.000787065	0.000706703	1.85495e-05	0.244238	0.0246728	0.0361728	6.67797e-05	0.00140761	0.0641599	0.00154802	0.0775101	0.0414618	0.000135193	0.0225818	Tcell	batch 1
1014	0.008539	0.0060236	0.0377741	0.0641488	0.00126824	0.0219091	0.0410765	0.0412527	0.0405331	0.0181321	0.000375066	0.0472418	0.0917219	0.0293268	0.0220706	0.0448657	0.0103639	0.0251068	0.0375189	0.0217062	0.013047	0.0376477	0.0149221	0.0440012	0.0224142	0.00578953	0.0229259	0.0957636	0.0857969	0.0467371	Tcell	batch 1
1015	0.134071	0.000345468	0.0790645	0.00873337	0.0645945	0.0131859	0.0313079	0.00426109	0.0732743	0.0383936	0.00149139	0.0866437	0.0298354	0.032327	0.015317	0.00155544	0.099091	0.0287654	0.00171845	0.0414477	0.00162437	0.0299991	0.0179025	0.0033892	0.026026	0.0715108	0.0534549	0.000499233	0.0100539	0.000116013	Tcell	batch 1
1016	0.00826474	0.0044021	0.0569434	0.0172576	0.053159	0.0148685	0.0157161	0.000185711	0.000424363	0.0439722	0.101853	0.0255356	0.000138871	0.113133	0.0254194	0.0333361	0.00165396	0.000112387	0.0256483	0.00356403	0.0821132	0.0251319	0.0165264	0.0410005	0.000752997	0.0181448	0.21995	0.0348159	0.0147538	0.0012226	Bcell	batch 1
1017	0.0499197	0.000117594	0.0648951	0.0115191	0.0232097	0.03117	0.0468712	0.031322	0.0427589	0.0296275	0.00634875	0.0432116	0.0422219	0.00227107	0.0313712	0.040727	0.0378361	0.0571537	0.0113216	0.0337987	0.031983	0.000151624	0.00408707	0.101241	0.00632072	0.000599371	0.0127041	0.050356	0.134216	0.0206692	Tcell	batch 1
1018	0.000171985	0.000667607	0.0201451	0.0521991	0.00881086	0.00202474	0.14593	0.043749	0.0675268	0.0241253	0.0258685	0.0682558	0.0202075	0.0216397	0.00520247	0.0411564	0.00054423	0.0276086	0.0696468	0.0243202	0.0463827	0.000118286	0.0175574	0.0608371	0.020792	0.0139197	0.000331588	0.0937839	0.0758653	0.000611976	Tcell	batch 1
1019	0.0210736	0.0110514	0.0446425	0.0277594	0.00642622	0.0140824	0.0563421	0.00110693	0.0915441	0.0412065	0.0146465	0.0406903	0.0343956	0.019353	0.0102833	0.0649037	0.0270305	0.00307671	0.026257	0.0229111	0.0442254	0.0413628	0.0345316	0.0103899	0.000570779	0.0269848	0.0344216	0.123247	0.0794254	0.0260582	Tcell	batch 1
1020	0.00409179	0.0336055	0.033263	0.00363876	0.0160725	0.0477213	0.125181	0.0571845	0.049745	0.0427863	0.0342837	0.0303401	0.0510631	0.0219739	0.0408712	0.0135145	0.00250402	0.0163489	0.00483794	0.0359311	0.045121	0.0178312	0.0518354	0.0355619	0.013007	0.0584676	0.000433134	0.0207999	0.0871561	0.00482911	Tcell	batch 1
1021	0.0102889	0.0232216	0.0894282	0.0202937	0.00527359	0.000579523	0.014277	0.0169493	0.00991283	0.0160511	0.00828835	0.0572903	0.162754	0.0506644	0.0524335	0.00157443	0.0156173	0.000798569	0.0432984	0.0408462	0.00258823	0.0307292	0.00414961	0.0246417	0.000327364	0.0746185	0.00224319	0.155572	0.0608615	0.00442703	Tcell	batch 1
1022	0.137248	0.122178	0.0649944	0.0892913	0.00797733	0.0579632	0.00271898	0.00434094	0.000365106	0.00061774	0.00492872	0.0503835	0.0274934	0.0354247	0.0771496	0.0447	0.00572217	0.015629	0.0337243	0.0152709	0.000457007	0.037907	0.00941692	0.0413091	0.00942304	0.0158611	0.0244037	0.0255605	0.0244357	0.0131045	Tcell	batch 1
1023	0.0402481	0.0145023	0.0114568	0.0218936	0.0151893	0.0360942	0.0775106	0.0683963	0.0445733	0.0284626	0.0203902	0.062137	0.100512	0.00677476	0.0497142	0.0263571	0.00375032	0.00460355	0.0195918	0.0255182	0.0116746	0.0146571	0.031418	0.0654921	0.00832106	0.00509515	0.0254661	0.0344596	0.0897787	0.0359618	Tcell	batch 1
1024	0.025893	0.0326763	0.0136912	0.00225347	0.0236379	0.0239306	0.00578301	0.0945197	0.0012547	0.0428983	0.0798752	0.000260829	0.0864109	0.0295418	0.134019	0.0252693	0.0359545	0.0368223	0.00268337	0.17355	0.000146945	0.012724	0.00599142	0.0112926	0.0140986	0.000102054	0.0371601	0.00372348	0.01915	0.0246858	Tcell	batch 1
1025	0.047214	0.00929789	0.0489627	0.0481472	0.00975166	0.000904845	0.078202	0.0404894	0.0506854	0.0632079	0.0162538	0.0691134	0.0295051	0.0344506	0.0201938	0.00525792	0.0279495	0.0289977	0.0250479	0.0478526	0.0258407	0.000141635	0.0176344	0.0554587	0.0128503	0.0463843	0.0304332	0.0197326	0.0728617	0.0171772	Tcell	batch 1
1026	0.000337521	0.000306215	0.00092686	0.000540126	0.0446351	0.0131664	0.000104403	0.0764271	0.00289138	0.0713718	0.0758435	0.00044471	0.00376046	0.107976	0.0262519	0.0913502	0.00149081	0.124529	0.0333696	0.0864652	0.0314464	0.00522236	0.0310769	0.0709726	0.0101801	0.0184651	0.00986681	8.06049e-05	0.0025477	0.0579536	Myeloid	batch 1
1027	0.0277222	0.0446118	0.0314256	0.0499397	0.0176137	0.0292302	0.0546965	0.0302766	0.0483466	0.0282177	0.0530332	0.0532759	0.0101533	0.00228934	0.0196417	0.0495306	0.0116767	0.00738495	0.0214298	0.0152171	0.0418493	0.000401922	0.0373921	0.0811252	0.0158618	0.0293911	0.00472499	0.0453474	0.12774	0.0104529	Tcell	batch 1
1028	0.0189746	0.00169075	0.0471948	0.00494262	0.000316287	0.0263606	0.0184781	0.148291	0.104957	0.00390726	4.36661e-05	0.0163015	0.0794453	0.0658462	0.00338392	0.00188211	0.0030995	0.0657558	0.00860553	0.000356344	0.0844234	0.0351253	0.000335622	0.0407215	0.00153444	0.108793	0.00064316	0.0591661	0.0379124	0.0115116	Tcell	batch 1
1029	0.0767238	8.43497e-05	0.00120585	0.000180668	0.000170801	0.117951	4.15247e-05	0.0434274	0.00634205	0.0090224	0.0171892	4.90754e-05	0.0322814	0.0703123	0.00542986	0.000107616	0.023966	0.0633966	0.169626	0.0951001	0.0326574	0.0388013	0.0354266	7.81934e-06	0.0843963	3.22236e-05	0.0176448	0.000426322	0.000939634	0.0570589	Myeloid	batch 1
1030	0.00187579	0.0277506	0.0254637	0.105296	0.0027182	0.0263623	0.0713211	0.00386937	0.0652668	0.00540331	0.00945257	0.046091	0.0374255	0.0453541	0.152269	0.00159046	0.0223904	0.0845888	0.0050307	0.00201498	0.000106634	0.0836862	0.00816687	0.00071789	0.00202426	0.0169113	0.00152902	0.0251007	0.0933369	0.0268857	Tcell	batch 1
1031	0.0457639	0.0546321	0.019136	0.0986289	0.00782054	0.0666713	0.0918731	0.0277362	0.00100349	0.00684951	0.000109409	0.0875014	0.000740783	0.0112698	0.0932633	0.00267024	0.0133324	0.0190043	0.0346455	0.0305188	0.00102029	0.0195488	0.0200501	0.0181229	0.0425044	0.0779633	0.0537021	0.00050597	0.0475119	0.0058991	Tcell	batch 1
1032	0.00652595	0.0227771	0.00114823	0.0106615	0.000330728	0.0442711	0.113849	0.0540224	0.0640202	0.000230977	0.00748731	0.0207001	0.0574123	0.00049053	0.0553462	0.0402733	0.000747369	0.00485537	0.0059652	0.0436347	0.0691995	0.0648468	0.00943753	0.0713563	0.019179	0.0372468	0.0223054	0.0524818	0.0723334	0.0268637	Tcell	batch 1
1033	0.0333548	0.00191228	0.0601376	0.000122311	0.000526595	0.000327495	0.0473288	0.0885158	0.00822329	0.0105352	0.138972	0.0234001	0.111189	0.0109876	0.0210473	0.00250182	0.0907079	0.0354531	0.00515534	0.19441	0.000702586	0.000207262	0.0613358	0.000173164	0.0018651	0.000335372	0.0453887	0.00245249	0.00119519	0.00153516	Tcell	batch 1
1034	0.000903285	0.000869103	0.0381619	0.0100415	0.0224454	0.0156612	0.151547	0.0460076	0.0167192	0.0257257	0.000709297	0.036869	0.109009	0.0024939	0.00728829	0.0279976	0.019633	0.0332065	0.0206709	0.00374751	0.0405268	0.0513294	0.0293459	0.057535	0.020572	0.0714238	0.00498494	0.111125	0.0186691	0.00478042	Tcell	batch 1
1035	0.0299952	0.0925424	0.00098907	0.0339521	0.028731	0.000193694	0.0122298	0.0544542	0.00631272	0.190321	0.000188985	0.0836011	0.0518512	0.0748549	0.0472207	0.0794905	0.000482639	0.000416043	0.0348291	0.000916371	5.54722e-06	0.0861296	0.0117378	0.0354874	0.00150371	0.00292749	0.0274986	7.26612e-06	0.0049938	0.00613571	Myeloid	batch 1
1036	0.0514399	0.00688781	0.00819734	0.00142436	0.0295529	0.0676813	0.054906	0.0772446	0.0433417	0.0223831	0.0575025	0.0231678	0.00192064	0.000590073	0.0426699	0.0158025	0.00242238	0.00286113	0.0047508	0.136137	0.0226775	0.0637933	0.00283169	0.0218046	0.0359806	0.000283941	0.0515233	0.0613287	0.074417	0.0144757	Tcell	batch 1
1037	0.00461474	0.0244023	0.0468523	0.00720575	0.0845524	0.0644635	0.00274591	0.0169697	4.35052e-05	0.0445495	0.00560475	0.000315373	0.00377054	0.0325194	0.0639861	8.95085e-05	0.0360711	0.00893572	0.20466	0.00207876	0.0919995	0.0296059	0.0542078	0.00209559	0.00063861	0.0532126	0.0354181	0.0188926	5.26652e-05	0.0594453	Myeloid	batch 1
1038	0.076817	0.0331859	0.0313692	0.000520498	0.0263739	0.000641151	0.0469618	0.0854731	0.000473396	1.43284e-05	0.110218	0.014268	0.195465	0.0499593	0.0118025	0.00460623	3.39334e-05	0.000472934	0.00116612	0.162902	4.22827e-06	0.000549201	0.0550601	0.00241972	0.0126464	1.40303e-05	0.0407528	0.000329126	0.0354936	6.83924e-06	Tcell	batch 1
1039	0.0466216	0.00965721	0.0522032	0.0354995	0.0170372	0.016044	0.0123661	0.042387	0.00841755	0.0325135	0.0261085	0.000984411	0.0891696	0.00578121	0.0321685	0.0267729	0.0474709	0.048326	0.0233827	0.0280246	0.000915308	0.015966	0.0227807	0.14446	0.00600359	0.0438523	0.0039566	0.11533	0.0417917	0.00400803	Tcell	batch 1
1040	2.86196e-05	0.00230537	0.00668651	0.036874	0.00281332	0.0152849	0.0761135	0.079332	0.0379645	0.0199177	0.0605393	0.0299844	0.0596871	0.0249586	0.0444319	0.00152913	0.00114039	0.0758494	0.0385304	0.00864668	0.0384823	0.0217445	0.0307944	0.0293065	0.00280163	0.0753091	0.0338308	0.0426176	0.0931072	0.00938817	Tcell	batch 1
1041	0.0581876	0.062161	0.00477922	0.126113	0.11968	0.0196728	0.00339441	0.00706305	0.0523428	0.017988	0.0441554	0.0459249	0.0129395	0.0021133	0.00067479	0.000820477	0.0138792	0.0688066	0.0433997	0.110569	0.053867	0.0443678	0.000649554	0.00219744	0.0537715	0.00110913	0.00995314	0.000296954	4.11748e-05	0.0190819	Tcell	batch 1
1042	0.0114394	0.0201338	0.0221035	0.0501034	0.0200307	0.00368223	0.107711	0.0390914	0.0441251	0.0551144	0.00806291	0.00313529	0.0971575	0.0138423	0.0572099	0.015405	0.0379319	0.0699895	0.0169641	0.0530708	0.0327269	0.0657443	0.00169978	0.014595	0.00824597	0.000479659	0.0148322	0.0877219	0.0158727	0.0117776	Tcell	batch 1
1043	0.0289742	0.00076588	0.00292566	0.0178262	0.00723077	0.0590323	8.88955e-05	0.00305789	0.00562503	0.000245223	0.0254879	0.00901149	0.0414709	0.125713	0.0734945	0.0354237	0.0320306	0.0453104	0.0104893	0.0233983	0.0203458	0.011134	0.0010251	0.00766292	0.000326583	3.17163e-05	0.24211	0.00341856	0.0876462	0.0786972	Bcell	batch 1
1044	0.0223511	0.0286145	0.0418589	0.00285754	0.0154589	0.01617	0.0577865	0.00276779	0.0122336	0.0600309	0.054147	0.0687601	0.116007	0.00263815	0.0439625	0.00214651	0.0029	0.00355284	0.0113363	0.0266141	0.0200379	0.0681297	0.0154174	0.0620754	0.00429772	0.0443278	0.0632551	0.111858	0.00887245	0.00953436	Tcell	batch 1
1045	0.00034201	0.000272608	0.0401768	0.0052728	0.0724608	0.00905552	0.0141642	0.016441	0.122383	0.00816974	0.000384838	0.0370745	0.0418704	0.00541918	0.00997936	0.00548845	0.277602	0.0293014	0.0154182	0.00651902	0.045289	0.0470679	0.0131264	0.0334513	0.00984648	0.01091	0.0271415	0.0334732	0.00923454	0.0526634	NK	batch 1
1046	0.0217398	0.00271761	0.0371999	0.0106531	0.00225961	0.0190803	0.0436448	0.0389886	0.0356583	0.0335653	0.00402479	0.0576967	0.0993877	0.000119638	0.0567896	0.0163228	0.00959768	0.0743498	0.00636382	0.0531998	0.012132	0.0538561	0.0230628	0.027473	0.0108602	0.0206198	0.0247784	0.091484	0.0518931	0.0604811	Tcell	batch 1
1047	0.000100896	5.40027e-05	0.0894364	7.80234e-05	0.121935	0.0480787	9.06963e-05	0.0493119	0.00238949	0.0115527	0.0537891	0.00509322	0.00316406	0.120781	0.00324381	0.140922	0.00104366	0.00271898	0.0387872	0.056657	0.00530681	0.0537247	0.0208504	0.00431599	0.00261813	6.01643e-05	0.158518	0.000155479	0.00303703	0.00218546	Bcell	batch 1
1048	0.0104013	8.8807e-05	1.23523e-05	0.0070307	0.0967242	0.128108	9.3687e-06	0.0577315	0.055794	1.28145e-05	9.69046e-05	5.90548e-05	0.0248604	0.0125714	6.66594e-05	0.0012105	0.189595	0.00428431	5.86493e-05	0.000376397	0.000877662	0.0333963	0.000875378	0.0894804	0.108594	0.000673131	0.080827	2.57037e-05	0.00147499	0.0946834	NK	batch 1
1049	0.00844669	0.000616903	0.00209039	0.000367087	0.00853648	0.0407023	1.80942e-05	0.0028651	2.91349e-05	0.0329888	0.0272695	3.58002e-05	0.00185204	0.267101	0.0720989	0.010235	0.0228501	0.0102566	0.00237993	0.0161673	0.0467885	0.0398736	0.00260848	0.067187	0.000189062	0.0566905	0.178943	0.00257892	0.000159431	0.0780751	Bcell	batch 1
1050	0.12163	0.0148914	0.0136296	0.153713	0.0419461	0.0206845	4.10765e-05	0.00495303	0.00114035	0.0315237	0.0452182	0.054067	0.0831226	0.000698914	0.00919119	0.0186252	0.00157469	0.0527544	0.00404599	0.118347	0.000232491	0.0351278	0.00691901	0.0233417	0.020169	0.00112674	0.0339992	9.08459e-05	0.01842	0.0687746	Tcell	batch 1
1051	0.0289771	0.0148471	0.00499639	0.0255133	0.0422315	0.0264609	0.00344044	0.0436205	0.0278453	0.0116593	0.08072	0.00416049	0.0742051	0.00084751	0.0536063	0.0111862	0.0041847	0.0349812	0.00334731	0.19064	0.00428571	0.0191045	0.0405123	0.0594243	0.0173619	0.016478	0.0426764	0.00246713	0.0696155	0.0406035	Tcell	batch 1
1052	0.00206495	0.00109166	0.00058279	0.00404142	0.00124123	0.0606096	0.0553307	0.000115882	0.0512091	0.00375185	0.0184779	0.058845	0.0859045	0.00479672	0.0280518	0.028735	0.000314533	0.0179974	0.000123979	0.0185913	0.00431922	0.0770555	0.0011098	0.128848	0.0408187	0.111966	0.0273931	0.103325	0.0631901	9.68027e-05	Tcell	batch 1
1053	0.00135251	0.000795713	0.000205005	0.0161129	0.0674143	0.00540366	0.0235924	0.0437554	0.0452079	0.0109237	0.0103637	0.0832013	0.0905496	0.00777832	0.0688488	0.00936885	0.0105684	0.0455366	0.0422863	0.162488	0.0231215	0.00147443	0.000900019	0.044342	0.0370852	0.0826071	0.0480008	0.00504429	0.0116105	6.03808e-05	Tcell	batch 1
1054	0.0376868	0.0193914	0.00142829	0.0365462	0.0128637	0.0629049	0.0562275	0.0349186	0.0394405	0.017694	0.000937912	0.0516191	0.0646308	0.0110067	0.024586	0.0114204	0.0161863	0.00259321	0.0295441	0.051148	0.00698317	0.0567449	0.0273563	0.132366	0.00545135	0.00960572	0.0335604	0.0469539	0.0950811	0.00312279	Tcell	batch 1
1055	0.0367127	0.000230627	0.00424878	0.000577319	0.0374937	0.0746773	0.000356515	0.0280131	0.0368963	0.00842747	0.0886602	0.0114221	0.0303313	0.0347412	0.0649448	0.0102041	0.0189157	0.0233122	0.00109124	0.0814618	0.00806352	0.0389302	0.00471391	0.0391789	0.0660613	0.000799283	0.0667644	0.0951891	0.0676157	0.0199652	Tcell	batch 1
1056	0.0334646	0.00129685	0.00157232	0.0321962	0.0119506	0.025255	0.0757878	0.0375432	0.00689497	0.0135778	0.0419908	0.0586124	0.0514503	0.0294261	0.0676451	0.00119761	0.0107497	0.0685318	0.00215995	0.0229393	0.00859313	0.000205373	0.0190293	0.0994965	0.00937913	0.045974	0.0259484	0.0657055	0.0521563	0.0792699	Tcell	batch 1
1057	0.00942482	0.131714	0.00468337	0.0714585	0.000269435	0.00452358	0.0995646	0.0707881	0.000138659	0.0821292	0.00457261	0.0820334	0.133128	0.000344817	0.000317569	0.00768791	4.66005e-05	0.0230861	0.0112192	0.0405071	6.19386e-05	0.00667007	0.0022111	0.0358075	0.00909611	0.0950628	0.0333205	0.000709554	0.0276465	0.0117769	Tcell	batch 1
1058	0.0199313	0.0305321	0.0555403	0.000156206	3.65455e-05	0.00324391	0.045621	0.00560552	0.0494332	0.0202483	0.0103522	4.62908e-05	0.0773365	0.0223831	0.0113754	4.66203e-05	0.000160531	0.14133	0.0212661	0.0577309	0.0301804	0.0231288	2.91239e-05	0.0928994	0.00166474	0.0919552	0.0241881	0.0573961	0.0402532	0.0659291	Tcell	batch 1
1059	0.0105304	0.00989938	0.044771	0.000461164	0.0546643	0.0507429	0.0723433	0.0163841	0.0590426	0.0547782	0.0199586	0.0357969	0.114468	0.00228814	0.00779741	0.039842	0.00965759	0.00933361	0.00449372	0.0105542	0.00888423	0.0482731	0.00822464	0.0772728	0.0163883	0.00737481	0.00536041	0.151258	0.0274658	0.0216905	Tcell	batch 1
1060	0.0301735	0.00308882	0.0370479	0.000472476	0.0273738	0.0186351	0.177181	0.0617991	0.0132725	0.0394089	0.0339875	5.8305e-05	0.0628947	0.00626445	0.0391295	0.000177097	0.0280022	0.071028	0.00576466	0.0126022	0.0238302	0.000434141	0.0163896	0.017647	0.0249257	0.0475984	0.000641037	0.0631306	0.125761	0.0112806	Tcell	batch 1
1061	0.000259157	0.00132143	0.0322407	0.0477103	0.0089544	0.0166987	0.00135788	0.0370355	0.0292147	0.00383101	0.0114213	0.000232242	0.0372525	0.0239723	0.0448082	0.0291727	0.053147	0.0673305	0.00354859	0.167621	0.00743283	0.0063744	0.0424115	0.0595513	0.0225318	0.0212406	0.0339758	0.000395881	0.14928	0.0396756	Tcell	batch 1
1062	0.0356516	0.00352654	0.0166219	0.00772134	0.00102005	0.017445	0.052859	0.0722341	0.0595911	0.0516747	0.00781213	0.00916092	0.133699	0.0588763	0.0221941	0.0161619	0.00219908	0.0337787	0.0198208	0.152599	0.0218263	0.000734611	0.0237759	0.0474998	0.0517408	0.00239795	0.0350654	0.00471947	0.0267313	0.0108611	Tcell	batch 1
1063	0.0415859	0.0183643	0.0332688	0.0415184	0.0328623	0.00373673	0.0842825	0.0382536	0.0571457	0.0203198	0.00382958	0.034967	0.0487354	0.025041	0.0496523	0.023184	0.0121517	0.00138396	0.0346007	0.0200652	0.0297135	0.0591714	0.0126154	0.0332657	0.0025895	0.00073466	0.0155768	0.125419	0.0683552	0.0276103	Tcell	batch 1
1064	0.00122991	0.0190602	0.0774227	0.00337755	0.120237	0.000307947	0.000693944	0.0761795	0.0716324	0.0125393	0.00788934	0.068037	1.20595e-05	0.0565686	0.000212721	0.000108454	0.11694	0.00130494	0.000895714	0.0460927	0.0333968	0.0049006	0.03883	0.0131162	0.00916891	0.0608507	0.00023225	0.0423518	0.00579778	0.110613	NK	batch 1
1065	0.001471	0.0134258	0.00742011	0.0029034	0.00570442	0.00742603	0.0744194	0.0583614	0.0254149	0.00139753	0.0688325	0.0713883	0.101964	0.00406692	0.025279	0.0290416	0.0027905	0.0507797	0.0136976	0.0365566	0.0789203	0.0296074	0.0290579	0.0528704	0.00681284	0.0202064	0.0355425	0.062699	0.0706889	0.0112535	Tcell	batch 1
1066	0.143572	0.0333595	0.0503791	0.0286744	0.107703	0.0244819	0.0623278	0.00830495	0.00680766	0.00067422	0.000156915	0.0744286	0.00804963	0.000198769	0.0476147	0.0145579	0.0249869	0.0478005	0.0103664	0.0301492	0.00414478	0.0648998	0.0187839	0.0265099	0.0455299	0.0416235	0.00968588	0.00911687	0.0540124	0.0010989	Tcell	batch 1
1067	0.0389555	0.0366531	0.0535222	0.0893056	0.132752	0.019198	0.0347228	0.0023473	0.0464576	0.0121248	0.0816025	0.0272298	0.000342145	0.000210881	0.0437386	0.000347916	0.00296346	0.0288131	0.0195499	0.0816126	0.0582396	0.0482359	0.0235263	0.000334932	0.0249348	0.0327883	0.0267072	0.000273046	0.0293398	0.00317023	Tcell	batch 1
1068	0.0349492	0.0259966	0.0295856	0.235661	0.0411868	0.028605	0.03459	0.00116519	0.00763008	0.000115142	9.16316e-05	0.113166	0.011168	0.0152348	0.0289556	0.0165342	0.0193429	0.100831	0.0158127	0.0505008	4.5956e-05	0.0130364	0.000221033	0.0642415	0.025403	0.0486957	0.0257648	1.32119e-05	0.0104653	0.000991079	Tcell	batch 1
1069	0.0636016	0.0330656	0.00607924	0.000487553	0.12581	0.0322285	0.0363102	0.00332913	0.00926524	0.0265189	0.0590488	0.00208014	0.00845828	0.0377512	0.0314463	0.00806783	0.051872	0.00155517	0.147851	0.0639675	0.00459497	0.0447256	0.0286377	0.0467047	0.0112711	0.00171821	0.0283304	0.00793018	0.00513367	0.0721596	Myeloid	batch 1
1070	0.0693606	0.0565896	0.000998333	0.0470279	0.080372	4.85526e-05	0.000687812	0.0669475	0.119509	3.40426e-06	0.0315984	0.05537	0.000432335	0.000555614	3.1856e-05	0.000442802	0.103988	0.00247953	5.58943e-05	0.00107826	0.0490998	0.00282557	0.0177187	0.0484026	0.005641	0.130219	0.0425951	0.00225711	0.000136888	0.0635271	NK	batch 1
1071	0.0458983	0.00878447	0.0657054	0.0410862	0.0872111	0.0255631	0.0178416	0.000456596	0.104975	0.0239536	0.0200142	0.0208928	0.0167459	0.00431962	0.0337013	0.022246	0.208848	0.00925876	0.0148486	0.0486035	0.0131023	0.0125715	0.00472824	0.0109148	0.0166405	0.000750956	0.015807	0.0314465	0.0411688	0.0319154	NK	batch 1
1072	0.00172823	0.0131059	0.136805	0.00899932	0.0257891	0.00453661	0.000876756	0.120932	0.00216307	0.0217053	0.0567959	5.14233e-06	0.0110009	0.0875531	0.000135073	0.000170742	0.000641284	0.00336206	0.0385103	0.00139846	0.0514081	0.0373284	0.0459232	0.168367	0.0133953	0.0106751	0.0264993	0.00483106	0.0627749	0.0425837	Bcell	batch 1
1073	0.0111195	0.0408241	0.0445371	0.107298	0.123642	0.000397797	0.00414786	0.0167595	0.0218633	7.74585e-05	0.00718616	0.0165064	7.38999e-05	0.00755412	0.0143249	0.00374609	0.260194	0.00836256	0.0176426	0.00954296	0.0754213	0.0029444	0.0260914	0.014596	0.0186037	0.0191507	0.0135266	0.0135259	0.0554904	0.044849	NK	batch 1
1074	0.0604396	5.44997e-05	0.00148319	0.000296946	0.101996	0.0338337	1.72327e-05	0.00625292	0.027698	0.0176535	0.00186534	0.061433	7.64881e-05	0.0197317	0.0249507	0.0255126	0.243122	0.0951517	0.00810403	0.00151629	0.0396499	0.0245248	0.00692258	0.094553	0.0197661	0.011404	0.00509089	0.0100157	0.0514259	0.00545805	NK	batch 1
1075	0.0191774	0.00820918	0.00525685	0.0445465	0.0010888	0.000964726	0.105027	0.00971418	0.120543	0.0451254	0.0202109	0.00416717	0.0817831	0.00177454	0.0687878	0.0211361	0.00357481	0.0455059	0.0113775	0.0642141	0.0402406	0.051125	0.000525057	0.0619451	0.00230338	0.0100648	0.028073	0.087788	0.0172752	0.0184748	Tcell	batch 1
1076	0.0303832	0.00669542	0.0427244	0.0179724	0.0199489	0.00203984	0.0861407	0.0015408	0.108305	0.0274171	0.0512486	0.0748529	0.093455	0.00392214	0.0707127	0.0309431	0.00556679	0.0132176	0.00850628	0.00196437	0.0381903	0.00663559	0.0215146	0.0493543	0.00342027	0.00554241	0.0314795	0.0546319	0.0580621	0.033612	Tcell	batch 1
1077	0.0246368	0.0164296	0.00088708	0.0426572	0.00695564	0.0118871	0.0429132	0.0145112	0.0632365	0.00918298	0.0132279	0.05824	0.0838379	0.0532165	0.0478104	0.0315087	0.00249346	0.00139978	0.0360022	0.0277133	0.027495	0.0760906	0.0102713	0.0599333	0.018981	0.0919738	0.0127147	0.0532453	0.0592601	0.00128756	Tcell	batch 1
1078	6.43301e-05	3.63735e-05	0.00292125	0.0685465	0.0152318	0.0109382	0.0446814	0.0469665	0.0713643	0.0223557	2.51856e-05	0.0532331	0.0751905	0.0110354	0.0594362	0.000300805	0.0111846	0.0218253	0.0497188	0.0254321	0.0306251	0.00558029	0.0478999	0.0798297	0.0192023	0.0495653	0.0330094	0.0190561	0.124651	9.21392e-05	Tcell	batch 1
1079	0.0693735	0.100762	0.0587574	0.031962	0.000405403	0.0187545	0.0313741	0.0857745	3.10464e-05	1.04064e-05	0.00473963	0.0169911	0.0638605	0.00500961	1.07771e-05	0.0245689	8.21446e-05	0.000160172	6.47262e-05	0.137148	0.0164028	0.168178	0.000934039	0.0238088	0.052221	0.0305436	0.00577569	0.0522666	5.62941e-06	2.3301e-05	Tcell	batch 1
1080	0.00129442	0.00334271	0.018328	0.0038954	0.0657194	0.0134654	0.125598	0.0194266	0.0141516	0.0444002	0.0268719	0.00603876	0.0837302	0.039992	0.00168219	0.0642597	0.0515192	0.026056	0.00577142	0.0701749	0.0165763	0.00829002	0.0101959	0.0476194	0.00671624	0.0273246	0.0172385	0.106681	0.0716484	0.00199115	Tcell	batch 1
1081	0.0167222	0.0199162	0.0641166	0.136117	0.00161149	0.0414049	0.0605695	0.0205881	0.0771066	0.014478	0.000198815	0.00404275	0.0305425	0.015314	0.0669504	0.0057731	0.00383049	0.0449771	0.0419364	0.000415133	0.000665209	0.107339	0.0205413	0.00511931	0.029821	0.00050252	0.00522279	0.0790516	0.0693827	0.0157439	Tcell	batch 1
1082	0.0248746	0.00581145	0.0103924	0.0925404	0.00366902	0.0150819	0.00436027	0.0604427	0.0594344	0.0165205	0.0136008	0.0490625	0.0608759	0.00600072	0.0347041	0.0597861	0.00127601	0.00674418	0.0186006	0.0371946	0.0513783	0.00298462	0.0390395	0.0871788	0.0161917	0.0538778	0.000320609	0.0612008	0.0993731	0.00748165	Tcell	batch 1
1083	0.0184393	0.0256659	0.0498873	0.153139	0.0349622	0.0116742	0.00805963	0.000205046	0.0177511	0.0273718	0.00440066	0.0691953	0.0487987	0.0351648	0.0269309	0.0244774	0.0844264	0.00396727	0.012467	0.0124116	0.0283016	0.0227522	0.0180396	0.0551646	0.00828472	0.0880973	0.0033852	0.0727496	0.0329088	0.000920862	Tcell	batch 1
1084	0.0247826	0.0181358	0.0579996	0.00931873	0.0664423	0.0580482	0.012866	0.0670916	0.00274239	0.0841066	0.0474824	0.0497084	0.00205668	0.000159765	0.0409265	0.000214745	0.000572575	0.0295341	0.197261	0.0155145	0.0325725	0.000280274	0.00480622	0.0223584	0.00497147	8.75078e-05	0.0405626	0.0507224	0.000192748	0.0584814	Myeloid	batch 1
1085	0.15703	0.00204676	0.0716121	0.0394651	0.0322225	0.0337532	0.000238183	0.0026162	0.00356152	0.0273685	0.000613344	0.0640651	0.00555265	0.00699967	0.00478457	0.0272644	0.00590992	0.00398762	0.0557161	0.0994343	0.098628	0.00137901	0.00662784	0.0357245	0.049245	0.020097	5.3584e-05	0.0716413	0.0592273	0.0131347	Tcell	batch 1
1086	0.0459095	0.00749486	0.000474918	0.011285	0.00137254	0.000950243	3.70284e-05	0.0132944	0.000182269	0.0504801	0.0542535	0.0145459	3.71294e-05	0.205417	0.00976092	0.00233101	0.0272605	0.0401892	0.0160589	0.00200363	0.0807549	0.0180187	0.0563606	0.00751177	0.00687548	0.0522287	0.202662	0.0690062	0.000422076	0.00282115	Bcell	batch 1
1087	0.0190713	0.000995144	0.000901269	0.0351271	0.00101645	0.00811389	2.95437e-05	0.0376242	0.000701679	3.48654e-05	0.0597846	0.00324822	0.0606872	0.187772	0.000267796	0.0012307	0.0186094	0.0135487	0.000245471	0.0816709	0.0472037	0.00826831	0.190314	0.000199419	0.0335725	0.00249657	0.0335533	0.153478	0.000167651	6.54062e-05	Bcell	batch 1
1088	3.29761e-05	0.0206281	0.0262365	0.0627036	0.0410395	0.0339416	0.0663815	0.0724431	0.0048101	0.0103222	0.0140254	0.0299716	0.00570276	0.0135764	0.0373112	0.0673029	0.00153793	0.0186724	0.045104	0.0946143	0.0305179	0.00305091	0.0332834	0.0465282	0.0195224	0.030297	0.00289255	0.101014	0.0596514	0.00688356	Tcell	batch 1
1089	0.0456715	0.00545667	0.0485974	0.0426678	0.0316072	0.000175852	0.00426086	0.0336054	0.0804495	0.0455832	0.0389461	0.028597	0.0232563	0.049099	0.0155661	0.0257714	0.00225919	0.0258209	6.42429e-05	0.183947	0.0357273	0.0129575	0.0214312	0.0180122	0.00683321	0.0284631	0.0109866	0.0623013	0.0718685	1.66227e-05	Tcell	batch 1
1090	0.000168247	0.027702	0.092282	0.0398093	0.0841046	0.000416425	0.00129471	0.000882651	0.0153508	0.00379563	0.0301037	0.00112932	0.000977893	0.0230531	0.10064	0.00139974	0.0195391	0.0114443	0.0643697	0.00434119	0.0206638	0.0134597	0.000468735	0.0281808	0.000293642	0.000238049	0.219516	0.0825148	0.104278	0.00758218	Bcell	batch 1
1091	0.0495864	0.00541122	0.00170969	0.0221859	0.0952988	0.00103442	0.0070117	0.0509322	0.00837914	0.000635552	0.0833176	0.110202	0.0472643	0.156964	0.000411271	0.0326962	0.00761483	0.00184722	0.0277261	0.0589664	0.00362552	0.000834987	0.000803157	0.0106109	0.0398322	1.36944e-05	0.124936	0.036638	0.000712324	0.0127985	Bcell	batch 1
1092	0.00868858	0.0238914	0.0689003	0.0365075	0.00645261	0.00544315	0.0509358	0.041038	0.0729182	0.0348499	0.00103234	0.00118355	0.151893	0.000398091	0.00649028	0.0183288	0.0279029	0.00304988	0.027378	0.0383322	0.00378997	0.0421599	0.0276963	0.111571	0.00599152	0.0108338	0.00327502	0.0833859	0.0585095	0.027173	Tcell	batch 1
1093	0.122394	0.0967899	0.0391483	0.0126519	0.0581357	0.066091	0.0124566	0.00792353	0.01622	0.0392323	0.0344255	0.0185767	0.0195152	0.0267761	0.0458854	0.00222718	0.00346038	0.00388618	0.00371592	0.0801505	0.00269462	0.0225688	0.0333499	0.01956	0.0445893	0.0013119	0.0158444	0.00824154	0.0883606	0.0538162	Tcell	batch 1
1094	0.0850322	0.0886807	0.000986365	0.114305	0.000672215	0.0358901	0.109936	0.0284369	0.0011609	0.0423914	8.0732e-05	0.0351652	0.0350561	0.0530124	0.00619009	0.0385619	0.0138444	0.0840704	0.0315793	0.0053197	0.0181445	0.0590904	0.000338188	0.0043676	0.0319839	0.00265643	0.0164356	0.000319524	8.25644e-05	0.0562101	Tcell	batch 1
1095	0.0241692	8.39055e-05	0.01497	0.000442912	0.00930396	0.0518018	0.00366753	8.62605e-05	0.0499358	0.00432121	0.000266611	0.0175779	0.0257653	0.119928	0.0626871	0.000983989	0.055388	0.000236155	0.00153646	0.0164272	0.074902	0.0411267	0.000988386	0.111423	0.000541343	0.00309948	0.205586	0.00842972	0.0782363	0.0160884	Bcell	batch 1
1096	0.0167219	0.00280059	0.0034828	0.00280338	0.0613077	0.035604	0.00590755	0.0371556	0.0402592	0.000451015	0.0254544	0.0327612	0.0742126	0.000213324	0.00195046	0.00594315	0.0116078	0.00173662	0.00432445	0.203204	0.0238772	0.0689069	0.0221424	0.0527891	0.0532823	0.000226667	0.0258931	0.121534	0.0305177	0.0329283	Tcell	batch 1
1097	0.138315	0.0874579	0.0284773	0.102531	0.000406402	1.61266e-05	0.000850007	0.00891894	0.0279282	0.0166075	0.0260884	0.0310967	5.39445e-05	4.12861e-05	0.000205278	6.41882e-05	0.000254214	0.0195835	7.99583e-05	0.288587	0.0985036	0.0332621	4.79035e-05	0.000215176	0.0526492	0.00166816	0.035238	0.000644425	6.012e-05	0.000148929	Tcell	batch 1
1098	0.0301606	0.000148402	0.120954	0.0169094	0.048341	0.0346733	0.024253	4.43165e-05	0.021085	0.04539	0.000358685	0.113199	0.000220652	0.0390582	0.0698204	0.00328204	0.0718439	0.0193816	0.00219773	0.0495036	0.031704	0.0211019	0.00311138	0.000137694	0.0509348	0.0723576	0.0128346	0.000307505	0.0966652	2.11586e-05	Tcell	batch 1
1099	0.00713015	0.00510658	0.0403036	0.00380074	0.0376908	0.0381807	0.0395667	0.0384031	0.000748875	0.0299629	0.0439832	0.0360068	0.0552835	0.00017999	0.0377933	0.0221552	0.000268462	0.011686	0.0327294	0.0204539	0.000966789	0.0555913	0.0403526	0.0759161	0.0245681	0.0368009	0.0125852	0.191061	0.0605339	0.000189829	Tcell	batch 1
1100	0.104462	0.00536418	0.0169164	0.0471178	0.106642	0.0133101	0.000304484	0.000538884	0.0259123	0.000620956	0.0488477	0.0249237	0.000708289	0.00427819	0.0614666	0.0264955	0.173184	0.0488079	0.00719761	0.0216969	0.0301799	0.0490616	0.00110694	0.00914198	0.00499614	0.000794144	0.0343382	0.0027671	0.0911028	0.0377158	NK	batch 1
1101	0.022658	0.000647931	0.0423367	0.00398985	0.00141258	0.0363971	0.0789402	0.00221087	0.0332246	0.0322038	0.00357451	0.0429158	0.0880686	0.000140575	0.00286838	0.00330145	0.0023687	0.00630406	0.0132014	0.0409502	0.0344177	0.0330697	0.0645842	0.0703146	0.013432	0.0278197	0.0344046	0.132289	0.0920649	0.0398888	Tcell	batch 1
1102	0.000137598	0.00575331	0.0944572	0.0284547	0.00249573	0.0247196	0.043073	0.0205661	0.0702111	0.00693534	0.00941465	0.0759905	0.0763854	0.0304678	0.0521164	0.0110278	0.000919305	0.00640012	0.0258235	0.0206339	0.0370117	0.0349589	0.0130149	0.0530911	0.00494167	0.0264778	0.00352255	0.0767589	0.120472	0.0237678	Tcell	batch 1
1103	0.0866455	0.0772652	0.0276541	0.0736576	0.0142793	0.00764967	0.0452698	0.0280121	0.0115497	0.0124089	0.0147474	0.000524364	0.00163786	0.0219047	0.0163733	0.0207742	0.0019832	0.0917971	0.0244287	0.0156941	0.0388667	0.115278	0.000569337	0.0225104	0.0255991	0.109575	0.0181925	0.0131101	0.0602108	0.00183148	Tcell	batch 1
1104	0.0351414	0.0232411	0.046705	0.0162047	0.00653276	0.0415744	0.0342732	0.0370852	0.004346	0.0470635	0.0254135	0.044878	0.0655379	0.0152056	0.00346632	0.0136254	0.0014667	0.0426771	0.0252679	0.214609	0.011496	0.0172648	0.00327922	0.0349146	0.0598694	0.0018161	0.036137	0.0211509	0.0421658	0.0275918	Tcell	batch 1
1105	0.00658885	0.0026396	0.0117999	0.0537786	0.0447215	0.0945483	0.0134114	0.00856749	0.0624918	0.00027653	6.52685e-05	0.0285363	0.000224769	0.0553654	0.0300098	0.0233058	0.0398367	0.00880622	0.23943	2.20979e-05	0.0653144	0.0102919	0.0755434	0.0023028	0.0312979	0.00409261	0.0447824	0.0018955	0.00942069	0.0306321	Myeloid	batch 1
1106	0.172696	0.0127215	0.0916896	0.000221196	0.00250501	0.0241598	0.0202858	0.0609406	0.000800913	0.0255134	0.00602546	0.0719834	0.000180295	0.00597783	0.00225184	0.0551563	0.0560448	0.0186397	0.0247711	0.116166	0.00203585	0.052306	0.00377815	9.74984e-05	0.0880701	0.00275217	0.0203528	0.000787204	0.0010505	0.0600396	Tcell	batch 1
1107	0.0280077	0.0373481	0.0725	0.00339123	0.0676092	0.0293363	0.0105963	0.00015367	0.0301072	0.0526636	0.0567998	0.0159873	0.000137656	0.0481151	0.0304595	0.024231	0.00915745	0.0123366	0.234548	0.000118868	0.123313	0.0384721	0.00639722	0.00398828	0.00289044	0.00464303	0.0052097	0.00499143	0.00385925	0.0426312	Myeloid	batch 1
1108	0.013371	0.00633275	0.0506709	0.0210125	0.0175456	0.00137888	0.0622116	0.0964889	0.011577	0.0677449	0.0359017	0.00989955	0.0160282	0.00967062	0.000756655	0.0113747	0.0451476	0.0166332	0.0142944	0.00361938	0.043153	0.0093348	0.0190326	0.021835	0.00743768	0.0195194	0.055932	0.162091	0.098352	0.0516525	Tcell	batch 1
1109	0.0528412	0.0260057	0.00519757	0.0922659	0.00391391	0.0257273	0.026539	0.00383287	0.0094468	0.0249395	0.000278516	0.0227953	0.0866802	0.00241943	0.00478247	0.032596	0.053283	0.0029575	0.0328182	0.0282319	0.0161745	0.0919886	0.0398991	0.0268123	0.0653178	0.0769563	0.0335659	0.024533	0.0763319	0.0108685	Tcell	batch 1
1110	0.104756	0.0195671	0.0426663	0.0448436	0.0328269	0.0444484	0.00238467	0.000913348	0.00842666	0.0377079	0.0017821	0.028059	0.00126638	0.0166603	0.0523233	0.0241754	0.0557314	0.00248847	0.0154807	0.0808409	0.0640716	0.043021	0.0243308	0.0167634	0.0422347	0.0134651	0.0305928	0.0079409	0.133024	0.00720702	Tcell	batch 1
1111	0.0601956	0.0021642	0.0294831	0.030337	0.00132971	0.00187823	0.000418739	0.0690246	0.0393687	0.00781494	0.0668492	0.00643853	0.115566	0.00849496	0.0217197	0.00555355	0.00184701	0.0102654	0.00446959	0.132427	0.0881493	0.0239634	0.0200277	0.0585991	0.00629698	0.0145556	0.0649728	0.0488822	0.0312797	0.0276276	Tcell	batch 1
1112	0.0286667	0.0169968	0.0107962	0.0099311	0.00353636	0.103052	0.161218	0.054792	0.0336632	0.0602529	0.00942216	0.0387567	0.0610853	0.0240856	0.0375176	0.00444961	0.00477859	0.0260698	0.00714724	0.0168557	0.0413234	0.00177089	0.027549	0.0250572	0.0101369	0.0135092	0.0233231	0.0339872	0.0342027	0.0760668	Tcell	batch 1
1113	0.00558482	0.185452	0.0935438	0.00637672	0.0339405	0.0348539	0.0322056	2.70733e-05	0.0384874	0.0831335	0.0165011	0.0203322	0.037009	0.0577279	0.00462499	0.053749	0.0361149	0.00375475	0.0787466	0.0486786	0.0149199	0.0194813	0.00120866	0.00731183	0.00200102	0.0683505	0.000189941	0.00213067	0.00533502	0.00822676	Tcell	batch 1
1114	0.020752	0.0126712	0.0120141	0.037214	0.0204459	0.0310836	0.0137522	0.0482547	0.0293906	0.000228217	0.0248344	0.06974	0.0764608	0.0313373	0.00117386	0.00134125	0.0111321	0.0635714	0.0112749	0.246251	0.093242	0.0555703	0.000245472	0.00292057	0.0270957	0.021264	0.0114682	0.00138735	0.0115077	0.0123752	Tcell	batch 1
1115	0.0122991	0.0250668	0.00158664	0.109811	0.125633	0.01192	0.00107208	4.24674e-05	0.0158449	9.83778e-05	0.0248937	0.00715925	0.00188742	0.107552	0.0668968	0.00867478	0.146586	0.000170704	0.0762076	0.000529377	0.0242213	0.0123311	0.00611178	0.000202223	5.14137e-05	0.00609659	0.127459	6.33601e-05	0.0581841	0.0213466	Bcell	batch 1
1116	0.00860171	0.00458294	0.0494982	0.0603473	0.000966796	0.00914077	0.131795	0.0636142	0.0107425	0.0470945	9.46526e-05	0.0285962	0.0831088	0.0276447	0.0051976	0.0348921	0.0198425	0.0334075	0.0104728	0.0378336	0.0218523	0.0192316	0.0137225	0.104726	0.019114	0.0248221	0.0162319	0.0549606	0.0172787	0.0405859	Tcell	batch 1
1117	0.0880433	0.0174579	0.00312476	0.00270942	0.0109089	0.00751627	0.0845999	0.0850198	0.00929715	0.00532268	0.0323537	0.00151641	0.0317405	0.00234036	0.103378	0.0314856	0.0121496	0.0211646	0.0710358	0.00811923	0.0183603	0.0148545	0.0144959	0.00634532	0.044922	0.0640087	0.0145459	0.165996	0.0267814	0.000406066	Tcell	batch 1
1118	0.0141916	0.00240084	0.0493927	0.000312946	0.0183832	0.00081876	0.0287956	0.00829771	0.0313172	0.0529204	0.000757505	0.000466331	5.66954e-05	0.155794	0.00240245	0.0229993	0.0579683	0.00109015	0.0298923	0.0176101	0.0865946	0.013757	0.000927383	0.0103158	0.0171152	0.0605376	0.238629	5.92399e-05	0.0454735	0.0307228	Bcell	batch 1
1119	0.0089456	0.0107551	0.0627758	0.00342664	0.0315665	0.00580958	0.0455816	0.0459701	0.0435959	0.000658794	0.0343159	0.0315637	0.105138	0.000968474	0.000946153	0.0184893	0.00616211	0.0131979	0.0420496	0.223038	0.0653919	0.0429863	0.00470285	0.00635389	0.0658958	0.0246413	0.0269194	0.0116381	0.0153818	0.00113344	Tcell	batch 1
1120	0.107814	0.0192731	0.0769558	0.0712288	0.0294422	0.0166084	0.0831137	0.0101553	0.0503859	0.0295622	3.53462e-05	0.0788583	0.00278773	0.000299344	0.085304	0.011071	0.0481275	0.00992331	0.0441498	0.0111691	0.0245199	0.0108383	0.0150202	0.0592878	0.0285755	0.0337304	0.000113645	0.0261327	0.0152208	0.000295592	Tcell	batch 1
1121	4.3091e-06	1.14798e-05	0.00111043	9.27446e-06	0.000904334	0.0148146	7.44294e-05	0.107944	0.000219045	0.000175417	5.77046e-05	6.29166e-05	9.10937e-06	0.127198	0.0514705	0.0556948	0.101954	0.053546	0.0332528	2.6872e-05	0.102997	0.00526703	0.0853849	0.0137115	0.00589275	0.0149652	0.135209	0.0105025	0.0716031	0.00592791	Bcell	batch 1
1122	0.0491203	0.104392	0.0594138	0.0462015	0.0132828	0.00152922	0.00586932	0.0270162	0.000968339	0.0321754	0.0233268	0.0682522	0.0360872	0.12863	0.00212333	0.0379696	0.00158232	0.00134176	0.00607501	0.0279564	0.0945301	0.0565731	0.00172423	0.00923864	0.000271336	0.0167	0.0948832	0.00728008	0.0344967	0.0109896	Bcell	batch 1
1123	0.00152007	0.01339	0.0652414	0.0362483	0.00761056	0.059372	0.0954691	0.0743447	0.0589651	0.0307553	0.0555172	0.000863259	0.0854432	0.00166939	0.0187599	0.0082653	0.000249569	0.00462051	0.00450531	0.0077195	0.00805832	0.0281059	0.0574765	0.107116	0.0142683	0.00331288	0.00147527	0.0692229	0.0469643	0.0334697	Tcell	batch 1
1124	0.0771626	0.00557817	0.00219366	0.00214263	0.0974978	0.0887564	0.00403707	0.00042129	0.0907839	0.0116316	0.00722456	0.00159739	0.078551	0.0131677	0.0700451	0.0359876	0.116134	0.0088404	0.000344964	0.021915	0.00141193	0.0268535	0.0286247	0.0464141	0.0409401	0.000655111	0.0279365	0.0007048	0.00537848	0.0870682	NK	batch 1
1125	0.0374413	0.0120114	0.00045764	0.000176804	0.000116796	0.00803671	0.000777369	0.00913034	0.000450243	0.0213894	0.0224323	0.0040149	0.000773249	0.251946	0.0627492	0.013099	0.0122849	0.0396999	0.00708662	0.0288429	0.00760685	0.0107238	0.0176915	0.00752857	0.00383824	0.059424	0.232374	0.0124906	0.000293722	0.115112	Bcell	batch 1
1126	0.0282919	0.00960139	0.0176556	0.0099511	0.0640531	0.0344117	0.00734251	0.0241529	0.0271697	0.0313472	0.0509738	0.0194177	0.0449845	0.0330602	0.0219346	0.0386382	0.00241151	0.0195686	0.0242541	0.210863	0.0120517	0.0108875	0.0150152	0.0408565	0.0454512	0.00215026	0.0177802	0.032537	0.0946992	0.00848793	Tcell	batch 1
1127	0.00672179	0.00670026	0.0401885	0.0790083	0.0082136	0.0117138	0.0432437	0.0445566	0.0533781	0.0273553	0.0113633	0.0659304	0.0522252	0.00925877	0.0119805	0.0138853	0.0171441	0.0427287	0.00640075	0.0177975	0.0226348	0.0435919	0.0322959	0.0634024	0.0159373	0.0424354	0.0312103	0.0695154	0.0977256	0.0114565	Tcell	batch 1
1128	0.0371757	0.0165671	0.00675018	0.0447654	0.0196773	0.0361782	0.057175	0.0216168	0.0720216	0.027903	0.015424	0.0203368	0.174913	0.000690811	0.0492642	0.0237415	0.00172342	0.0124504	0.0181498	0.0465356	0.0334385	0.0512452	0.0271211	0.141048	0.0116448	0.0127484	0.00846822	0.00497994	0.000731536	0.00551472	Tcell	batch 1
1129	0.0116473	0.0169475	0.0178385	0.0408724	0.0153607	0.0336209	0.0524947	0.0714247	0.0792847	0.0184531	0.0144165	0.0384934	0.0946702	0.0169724	0.00159266	0.000289614	0.000609752	0.0361143	0.0327073	0.0628627	0.0145262	0.0292411	0.00350238	0.0514261	0.0235296	0.0512669	0.00467078	0.131526	0.0265614	0.00707595	Tcell	batch 1
1130	4.98726e-05	0.00343487	0.00319763	0.0410368	0.0307583	0.0448071	0.0598469	0.0138122	0.0227275	0.00944671	0.0180614	0.0460317	0.0899642	0.010179	0.0282842	0.00553604	0.01987	0.0731168	0.0235899	0.0477672	0.0163325	0.0321338	0.0238918	0.0458265	0.00424453	0.100793	0.0223937	0.0653688	0.0768904	0.0206062	Tcell	batch 1
1131	0.0161621	0.00407762	0.0297821	0.0597702	0.00472659	0.024067	0.0564407	0.0426544	0.0547959	0.014033	0.0220211	0.00619232	0.0755125	0.029973	0.0154487	0.000789466	0.00366225	0.0128655	0.00197666	0.128095	0.0723792	1.85158e-05	0.0336221	0.0755123	0.0587688	0.0332278	0.00028485	0.007796	0.0754123	0.0399325	Tcell	batch 1
1132	0.0357656	0.0364014	0.00602444	0.0451112	0.0571063	0.004674	0.0725649	0.00205406	0.13086	0.0260918	0.0167724	0.00430732	0.0557616	0.0047733	0.0127346	0.0338211	0.0162354	0.00977333	0.0265719	0.0480392	0.032572	0.000534946	0.00181776	0.0713517	0.022235	0.038876	0.000594542	0.123346	0.0572253	0.00600371	Tcell	batch 1
1133	0.107438	0.0085271	0.0271702	0.000105981	0.134833	0.0540084	0.0113077	0.00249311	0.068558	0.0450012	0.0026644	0.0329725	0.000251822	0.0373868	0.0282785	0.0338928	0.142141	0.000812805	0.00917302	0.0864298	0.00820803	0.0302093	0.0325336	0.0219922	0.00225111	0.0151768	0.000192141	0.0180518	0.0315027	0.00643576	NK	batch 1
1134	0.0392669	0.00355614	0.0103504	0.000951187	0.169013	0.0187166	0.00183376	0.00416449	0.0369646	0.00150264	0.0110634	0.0315168	0.0163277	0.0463073	0.000572189	0.0102632	0.274101	0.00164683	0.00407216	0.000456392	0.0185774	0.063335	0.0196135	0.0360869	0.0062421	0.0111268	0.00509748	0.107147	0.000626148	0.0495014	NK	batch 1
1135	0.0413154	0.0356827	0.0613294	0.0683489	0.003499	0.00566401	0.071443	0.041216	0.0424503	0.0173477	0.0480691	0.00513826	0.0580894	0.00160523	0.0745972	0.00788409	0.0316602	0.0271408	0.00285989	0.0416007	0.0442904	0.00386336	0.000524871	0.0705963	0.00120976	0.0439148	0.0153854	0.049646	0.0512033	0.0324244	Tcell	batch 1
1136	0.0639142	0.00562044	0.0417576	0.000606897	0.00635288	0.0197235	0.00567902	0.00180326	0.0481348	0.0466272	0.0484569	0.0481954	9.15771e-05	0.00452075	0.0172632	0.000577985	0.0432877	0.0532514	0.00130195	0.155963	0.0445864	0.00743514	0.0193686	0.0449457	0.0635537	0.0353741	0.0413557	0.0439184	0.0730433	0.0132899	Tcell	batch 1
1137	0.00584898	0.0428064	0.0480257	0.0289715	0.0150464	0.00694187	0.0721338	0.0150722	0.00615782	0.0279791	0.0181747	0.0738499	0.0821717	0.00732055	0.0397278	0.00206224	0.00261665	0.024985	0.0047446	0.0172916	1.82405e-05	0.00719561	0.023038	0.0270886	0.0641845	7.75022e-05	0.0597663	0.0987091	0.0960661	0.0819271	Tcell	batch 1
1138	0.0373857	0.0286321	0.0169143	0.068705	0.00067915	0.00510915	0.00726485	0.0132631	0.0268991	0.0466109	0.0788803	0.02133	0.0501772	0.151322	0.0003492	0.179767	0.0386688	0.0266913	2.3758e-05	0.000252261	0.00286546	0.028164	0.0357304	0.00107095	0.0119842	0.00129161	0.0564787	0.0233779	0.000271	0.0398415	Bcell	batch 1
1139	0.00163468	0.0133853	0.0553459	0.0544992	0.0156049	0.00257907	0.0408835	0.0336392	0.0179901	0.0163418	0.0598441	0.105876	0.0783887	0.0160787	0.0329565	0.00320189	0.0118001	0.0220377	0.0335806	0.000598565	0.0198527	0.00951412	0.0259312	0.0294588	0.00132777	0.0699225	0.0608632	0.0976686	0.0299795	0.0392155	Tcell	batch 1
1140	0.113427	0.0375057	0.0745743	0.0588449	0.0220837	0.0509152	0.0240923	0.00213431	0.0267162	0.023642	0.0417467	0.0253089	0.0228921	0.00220234	0.00303939	0.0261174	0.0071828	0.0271659	0.00321519	0.116396	0.0333879	0.000334827	0.0423565	0.000274488	0.0197237	0.0572679	0.0108633	4.15275e-05	0.107064	0.0194838	Tcell	batch 1
1141	0.0440567	0.000456971	0.000170836	6.65926e-05	0.00137984	0.0419701	0.00321796	0.0456749	0.000560979	0.0121473	0.000381675	0.00432675	0.00588289	0.317017	0.0561097	0.0377946	0.0474651	0.000290166	0.0124622	0.00564655	0.000305057	0.0462137	0.0893357	0.01491	0.00582299	0.00801527	0.157749	0.0174013	0.0220873	0.00108059	Bcell	batch 1
1142	0.0722543	0.00451275	0.0459871	0.0363618	0.0910098	0.0747359	0.0198445	0.0261051	0.0502394	9.55768e-05	0.00235945	0.0214171	0.0144149	0.0416734	0.0291228	0.00453931	0.123106	0.00244696	0.000858741	0.0702073	0.0262249	0.0619463	0.00143745	0.00482353	0.0905749	0.0278757	0.00100273	0.00457855	0.0491408	0.00110261	Tcell	batch 1
1143	0.0685261	0.0895217	0.080057	0.0104897	0.000205552	0.00319678	0.0231566	0.0659158	0.00421802	0.0108898	0.0304278	0.105133	0.00794363	0.00484929	0.0037921	0.000999348	0.00119283	0.0262305	0.00142905	0.126486	0.0513216	0.0996763	0.013901	9.10081e-05	0.128203	0.00719503	0.0205258	0.0113612	0.00011767	0.00294591	Tcell	batch 1
1144	0.0275472	0.00599976	0.0189804	0.0452019	0.0473015	0.0156443	0.0760537	0.0164089	0.0624976	0.017732	0.0424317	0.0382431	0.0162064	0.0131458	0.0852905	0.0116986	0.030296	0.0488562	0.0216152	0.0356125	0.0268714	0.000155276	0.013274	0.0651315	0.00753128	0.0118418	0.0103405	0.0732997	0.0892265	0.0255649	Tcell	batch 1
1145	0.219738	0.0884045	6.04469e-05	0.0268612	0.000520235	0.00736368	0.0128654	0.0633335	0.0007492	0.00472595	0.0133188	0.077668	0.115259	0.000436482	0.0245108	0.0182186	0.00153638	0.0288894	8.06706e-05	0.0245337	0.000475754	0.0540522	0.0652579	0.00837201	0.0850277	0.0448706	0.00637912	0.00538962	0.000170733	0.000930327	Tcell	batch 1
1146	0.0147815	0.0450571	0.0302647	0.02148	0.00122738	0.00877996	0.128721	0.0679468	0.00205379	0.0908448	9.40757e-05	2.89751e-05	0.138941	0.00861134	0.0176791	0.000243441	0.0353851	0.0080901	0.0111395	0.0403185	0.00158636	0.0127559	0.0447646	0.0140199	0.0246163	0.00108508	0.0528172	0.0731926	0.0514387	0.0520346	Tcell	batch 1
1147	0.0211773	0.0048522	0.0386888	0.090325	0.00230057	0.00434926	0.0312873	0.00082958	0.0116012	0.0255254	0.0358989	0.0410325	0.0581927	0.0668285	0.0168547	0.000910481	0.0233806	0.046128	0.0479241	0.176172	0.00290925	0.0245935	0.00394211	0.0144098	0.0298342	0.0407686	0.0735322	0.0389424	0.0247222	0.00208634	Tcell	batch 1
1148	0.0682254	0.0152889	0.0104533	0.00976342	0.0010541	0.00840543	0.017385	0.0224504	0.0516346	0.0448631	0.00607776	0.000931407	0.0846611	0.0230667	0.0522479	0.0255585	0.0150926	0.0317594	0.00298525	0.134086	0.0434833	0.0197644	0.0269908	0.0643789	0.00607721	0.0161925	0.046477	0.0199435	0.123127	0.00757556	Tcell	batch 1
1149	0.0196887	0.0095486	0.000320368	0.00688613	0.00594674	0.0157664	0.0869242	0.0632627	0.0507161	0.0383209	0.00336914	0.0944876	0.184822	0.00267479	0.00406393	0.014988	0.00214918	0.0241177	0.00411366	0.003338	0.0462787	0.00085123	0.112448	0.0513748	0.0265522	0.030517	0.0487269	0.0475061	8.05842e-05	0.000159613	Tcell	batch 1
1150	0.0267439	0.0321604	0.00053776	0.172218	0.000899251	0.0427326	0.106068	0.0111249	0.000643606	0.0022546	0.000843604	0.0300497	0.0242065	0.0213387	0.0672736	0.0281437	0.0619844	0.0098842	0.00125781	0.0379049	0.00846693	0.0508786	0.0521215	0.00195214	0.00909777	0.0692778	0.0195377	0.109803	0.000447044	0.000147879	Tcell	batch 1
1151	0.0112098	0.00876635	0.0208782	0.000623357	0.0649796	0.108485	0.000780512	0.0642039	5.58493e-05	0.000833697	0.0012968	0.0215344	2.78009e-05	0.00832402	0.00232269	0.00065837	0.0290614	0.000278393	0.223029	0.0152698	0.0520221	0.0774873	0.0164824	0.0235242	0.00573017	0.00691508	0.0797392	0.101498	0.000183265	0.0537988	Myeloid	batch 1
1152	0.0899024	0.0827592	0.0153839	0.0584232	0.000753234	0.000717762	0.083892	0.105574	0.00432742	0.0421606	0.00640631	0.0137049	0.0689505	0.114358	0.00031219	0.107977	0.00333398	0.0296357	0.00963638	0.0034266	0.0358459	0.00509501	0.00761064	5.40627e-05	0.0486372	0.0177201	0.00022268	0.0404263	0.00266855	8.39481e-05	Myeloid	batch 1
1153	0.0610701	0.0261257	0.00646477	0.14828	0.00748029	0.00406949	0.105426	0.00209721	0.00693631	0.0244154	0.00553577	0.0745308	0.0330609	0.0216846	0.0193572	0.0132134	0.0334297	0.0640932	0.0502976	0.0449024	0.0264995	0.00215563	0.0070238	0.0956266	0.0513941	0.0215615	0.00978734	0.0296327	0.000371345	0.00347662	Tcell	batch 1
1154	0.000241546	0.00353874	0.0266039	0.0155817	0.0435672	0.00045726	0.111838	0.0503555	0.0691148	0.074922	0.0090397	0.000423909	0.030146	0.00137058	0.0271377	0.00222177	0.0114924	0.0386843	0.0594314	0.035589	0.0276377	0.0264278	0.0332887	0.0344986	0.0068491	0.0428939	0.0427543	0.049104	0.124418	0.000370649	Tcell	batch 1
1155	0.0338374	0.010602	0.00721032	0.00778954	0.0072684	0.0186775	0.00134594	0.033915	0.0325171	0.0538332	0.055816	0.033105	0.0625797	0.0357892	0.0601206	0.0450047	0.0515114	0.0233018	0.0248801	0.121139	0.0229491	0.019827	0.0170616	0.0250592	0.00832628	0.00404946	0.049624	0.0251525	0.0672875	0.0404192	Tcell	batch 1
1156	0.0450613	0.0602217	0.0368586	0.131078	0.00172841	0.0030857	0.0722783	0.041668	0.0750682	0.0135262	0.0119018	0.0215447	0.0998499	0.00441103	0.0715418	0.0261213	0.00591954	0.00675723	0.01075	0.0099636	0.0781348	0.0284066	0.0131275	0.00338469	0.000713772	0.00124135	0.028964	0.07549	0.0188554	0.00234685	Tcell	batch 1
1157	0.00227913	0.00989125	0.00131255	2.49697e-05	0.0048166	6.18019e-05	0.000126428	0.00487525	0.015022	0.0010046	0.072399	0.00026158	0.0510903	0.501349	0.00807509	0.0115015	0.0566459	0.0354686	0.000122366	0.00489882	9.12505e-06	0.0185917	0.027119	0.0392285	0.00925369	9.07427e-06	0.0939279	0.000149296	0.000140984	0.0303442	Bcell	batch 1
1158	0.0696711	0.0152297	0.0192467	0.00196039	0.0297701	0.0619802	0.032439	0.0063501	0.0394873	0.0141268	0.0348107	0.083879	0.035216	0.0501025	0.00389483	0.0122339	0.0767092	0.0739643	0.0142637	0.150978	0.00318727	0.0138589	0.0491228	0.0269981	0.0244407	0.000534747	0.0334747	0.00871009	4.61107e-05	0.013313	Tcell	batch 1
1159	0.0226255	0.000298033	0.0545987	0.00322419	0.0200587	0.00342631	0.00123272	0.0387131	0.0169883	0.00353036	0.0132007	0.00279062	0.128677	0.0190794	0.00371525	0.0610242	0.0708132	0.0669879	0.0287671	0.207143	0.0129068	0.000513127	0.0248716	0.0616625	0.0200758	0.00257045	0.0398579	0.000634386	0.011882	0.0581315	Tcell	batch 1
1160	0.0213387	0.0595328	0.0330386	0.0241152	0.0349685	0.0110801	0.00359943	0.0475151	0.0844888	0.0259233	0.0587766	0.0182849	0.0689882	0.0393545	0.0264376	0.000771123	0.0174133	0.0210781	0.0211073	0.164147	0.0688592	0.00758415	0.0302681	0.00771077	0.00233164	0.0115664	0.0244575	0.0295633	0.0301714	0.00552792	Tcell	batch 1
1161	0.132949	0.0356046	0.0161207	0.0620495	0.0651269	0.0266753	0.0104223	0.0390616	0.0379602	0.023406	0.00660548	0.0580071	0.00417405	0.00112955	0.07504	0.000962835	0.00726638	0.0319045	0.040302	0.0608996	0.0147067	0.0631305	0.00130805	0.00398028	0.0744083	9.86638e-05	0.0617323	0.00735164	0.00762655	0.0299897	Tcell	batch 1
1162	0.00158308	0.129351	0.0754717	0.141171	0.0360949	0.0656084	0.0195273	0.04067	0.000608034	0.00750444	0.03988	0.0366854	0.0348729	0.00212487	0.063819	0.00737692	0.00655332	0.0624099	0.00507972	0.0457377	0.00830683	0.0555236	0.028821	0.00119865	0.0118409	0.0252104	0.0066295	0.0169626	0.021914	0.00146357	Tcell	batch 1
1163	0.149572	0.00220277	0.00441854	0.0264386	0.0783517	0.0267598	0.0556304	0.00177811	0.0778939	0.0381885	0.00349434	0.107275	0.0303508	0.021688	0.0212961	0.00998076	0.0464452	0.00760922	0.0232926	0.0054125	0.0179493	0.0343958	0.0300261	0.00611811	0.0403423	0.000688317	0.0278528	0.0162152	0.0430048	0.045329	Tcell	batch 1
1164	0.0247979	0.0936218	0.00172539	0.0210264	2.52561e-05	0.0961426	2.00045e-05	0.0349008	1.85169e-05	0.0911261	0.0202653	8.42757e-05	0.0496591	0.0679758	0.00731098	0.00132307	0.00174749	0.128503	0.0961522	0.048066	0.0119103	0.0907203	0.0487354	1.17339e-05	0.00457903	0.0214924	7.06602e-05	0.00162225	0.000467639	0.0358986	Myeloid	batch 1
1165	0.15521	0.000611381	0.0211819	0.000448562	0.0536222	0.0247371	0.0587547	0.00684088	0.010027	0.000112192	0.00156185	0.0524776	0.00974305	0.000542103	0.029448	0.0123272	0.0487001	0.0712399	0.0557246	0.0726131	0.000654979	0.00752758	0.0125871	0.00725407	0.0717816	0.0190534	0.04669	0.00017428	0.121324	0.0270295	Tcell	batch 1
1166	0.151144	0.0177794	0.0327818	0.115131	0.0304177	0.0019922	0.000130658	0.019668	0.0033774	0.0443174	0.000732962	0.0112582	0.0879485	0.00113565	0.0153308	0.00605093	0.0561931	0.0503589	0.0444985	0.112549	3.432e-05	0.014411	0.0440181	0.0859289	0.0248156	0.00234728	0.0182142	4.61018e-05	0.00014961	0.00723887	Tcell	batch 1
1167	0.0053018	0.00105092	0.0267958	0.00110318	0.0787591	0.0425311	0.000411358	0.00029738	0.0112158	0.075471	0.00843239	0.0321314	5.20181e-05	0.0181693	0.00590543	0.0362313	0.0259929	0.0430931	0.17875	0.0001649	0.0667234	0.0790379	0.028169	0.0535872	0.0464866	0.00568963	0.0957251	0.000958948	2.5144e-05	0.0317366	Myeloid	batch 1
1168	0.00606037	0.0185111	0.0457514	0.0682481	0.0190417	0.0109321	0.0293444	0.0982708	0.00463154	0.0721757	2.82631e-05	0.0439652	0.0581541	0.000323957	0.0615173	8.2103e-05	0.0382546	0.0515379	0.0260304	0.0163478	0.0123735	0.000519635	0.00240744	0.040041	0.0176302	0.0691893	0.000127592	0.163003	0.00463968	0.0208599	Tcell	batch 1
1169	0.0530328	0.0148965	0.0824824	0.0587713	0.0128581	0.0500562	0.0427061	0.0142926	0.0546118	0.00958737	0.0182373	0.021585	0.0145735	0.0454414	0.000616805	0.019654	0.0209434	0.0153759	0.00667896	0.137068	0.0308915	0.0158502	0.0228966	0.000212043	0.048834	0.0012296	0.001455	0.0254352	0.154298	0.00542834	Tcell	batch 1
1170	0.0274454	0.0430502	0.0863092	0.0356693	0.0233209	0.0225659	0.0422533	0.0350506	0.000373435	0.010315	0.0131794	0.0254575	0.0199008	8.29797e-05	0.0148092	0.0114376	0.0235813	0.0235669	0.0125837	0.0923411	0.00669994	0.105349	0.00898101	0.0098704	0.00281585	0.0308425	0.0645613	0.120974	0.0331636	0.0534491	Tcell	batch 1
1171	0.000367175	0.000880725	0.00633598	0.0840641	0.0210353	0.00420221	0.0382875	0.0192386	0.0253836	0.0296505	0.0069175	0.000129729	0.0877022	0.0682391	0.00582352	0.0127683	0.0374986	0.0946463	0.00713594	0.121721	0.0376655	0.0113117	0.0694741	0.00465235	0.0709314	0.0249716	0.0272854	0.00141744	0.0784636	0.00179855	Tcell	batch 1
1172	0.131906	0.0434227	0.0682843	0.103058	0.029562	0.0177121	0.00524523	0.000324924	0.00712165	0.0202775	0.0350741	0.0777369	0.00467444	0.00137002	0.000771592	0.00980036	0.00181682	0.000741263	0.0129536	0.195833	0.0519035	0.0308702	0.0426872	0.0383485	0.0506022	0.000978483	0.00792427	0.00850221	0.00018326	0.000313834	Tcell	batch 1
1173	0.0349884	0.0317761	0.102476	0.0640424	0.0266433	0.0541573	0.0566094	0.00600335	0.0130202	0.0127072	0.0466288	0.0467113	0.0165085	0.0511531	0.0391855	0.00966926	0.000375972	0.00235341	0.00757951	0.118017	0.0209845	0.0175148	0.00601914	0.0256594	0.0590061	0.02394	0.0106158	0.000328599	0.0890079	0.00631777	Tcell	batch 1
1174	0.0516431	0.0207694	0.0861035	0.131995	0.0169191	0.0286605	0.0132279	0.0458824	0.0493456	0.035641	0.0629414	0.0244767	0.0703285	0.0134557	0.0196284	0.0261265	0.0165852	0.00984362	0.0102235	0.132368	0.00878624	0.0427387	0.0136257	0.00018654	0.0291015	0.00112806	0.00170486	0.002732	0.0280559	0.00577592	Tcell	batch 1
1175	0.00613943	0.00185815	0.0119557	0.0544096	0.016794	0.0101289	0.0804969	0.00255259	0.0508205	0.00401361	0.00148733	0.0315154	0.00982532	7.46776e-05	0.0717835	0.0592511	0.0791883	0.0803548	0.0232788	0.0361526	0.0288669	0.0360847	0.0155529	0.0589002	0.00909113	0.0106513	0.0133841	0.0554625	0.139403	0.000522155	Tcell	batch 1
1176	0.00350038	0.00117627	0.0703165	0.00522531	0.102481	0.00692605	0.00512885	3.96331e-05	0.00124052	0.0410902	0.0136079	0.000475863	0.0229375	0.142967	0.038296	0.0444516	0.00316479	0.0271133	0.0200722	0.0197291	0.089091	0.0330716	0.00548382	0.0611902	0.00298648	0.0312988	0.179243	0.00628794	0.0212662	0.000140843	Bcell	batch 1
1177	0.00220062	0.00623552	0.00167625	0.0341671	0.00114686	0.0101003	0.028815	0.0964767	0.00394821	0.0298393	0.00568624	0.000100818	0.109566	0.0103711	0.0909391	0.000250338	0.0872574	0.0240486	0.00926412	0.142179	0.0405954	0.00645407	0.0259174	0.000997958	0.0277391	0.020521	0.0715996	0.0141523	0.0446852	0.0530698	Tcell	batch 1
1178	0.00997327	0.00150532	0.0591242	0.00565956	0.101123	0.00997261	0.0248497	0.0385268	0.158785	0.0350572	0.000936681	0.0230781	0.00470825	0.0306851	0.0100455	0.000234121	0.216139	0.00171321	0.000730307	0.0241136	0.0424684	0.0325455	0.012679	0.0211646	0.00252338	0.044575	0.0308651	0.0250873	0.0308073	0.000322838	NK	batch 1
1179	0.0108269	0.0265171	0.00425515	0.0424112	0.0125328	0.0821922	0.102525	0.091266	0.0147607	0.00581784	0.0159334	0.0368013	0.104497	0.015294	0.00773355	0.0149221	0.00211808	0.0452829	0.00476438	0.000160625	0.035296	0.0424953	0.00242613	0.0437772	0.0211296	0.0057699	0.0297938	0.126925	0.0399994	0.0117761	Tcell	batch 1
1180	0.0058426	0.0115497	0.0393011	0.0270722	0.0447016	0.00592312	0.0140562	0.0109551	0.0191316	0.0290619	0.0166128	0.0213316	0.0472346	0.00154944	0.00946032	0.0567763	0.0149821	0.0427385	0.0358713	0.0211875	0.0394655	0.0439587	0.0203213	0.037122	0.050686	0.0396357	0.0329375	0.133851	0.108119	0.0185637	Tcell	batch 1
1181	0.12029	0.00805024	0.0562677	0.0152955	0.0152586	0.00176277	0.0503893	0.0361279	0.00594728	0.0319605	0.000500774	0.0638082	0.000849421	0.0385875	0.00741082	0.00105018	0.169316	0.0388196	0.023923	0.124344	0.0197588	0.0597724	0.0134544	0.000682401	0.0538708	0.00956167	0.0145033	0.0183265	7.34364e-05	3.68268e-05	Tcell	batch 1
1182	0.000130598	2.6127e-05	7.32799e-05	0.0352715	0.0521811	0.0748074	0.000276677	0.0357024	0.0468195	0.055468	1.2986e-05	0.022229	0.141917	4.51561e-05	0.0145278	0.0452837	0.0532188	0.13705	0.00214253	0.000480438	0.000454851	0.0138824	0.0317361	0.127273	0.0189147	5.20487e-05	0.0554011	2.86783e-05	0.00111488	0.0334783	Tcell	batch 1
1183	0.0711881	0.0119191	0.0325332	0.03809	0.00112918	0.00232815	0.00964064	0.0767229	0.0030776	0.0559566	0.00296994	0.0394887	0.130444	0.0157348	0.00169953	0.00608741	0.00175867	0.0817948	0.0176951	0.170057	0.0105465	0.000663865	0.00314926	0.0203987	0.0161397	0.0347059	0.0293551	0.0424746	0.070022	0.00222939	Tcell	batch 1
1184	0.00148106	0.0220185	0.060914	0.03845	0.0954622	0.000614608	0.0661223	0.0456608	0.0547015	0.0011803	0.0219913	0.000781825	0.0451367	0.0635017	0.0496226	0.0397549	0.0344234	0.0133132	0.00827027	0.0104604	0.00186463	0.0605547	0.00859432	0.0567267	0.00315152	0.0321139	0.00106834	0.114582	0.047336	0.000146349	Tcell	batch 1
1185	0.0252046	0.0035113	0.0493336	0.0982137	0.00241068	0.0431382	0.0517298	0.0533409	0.030967	0.0357317	0.000141697	0.0617078	0.0970651	0.0270922	0.00072357	0.00157306	0.0151119	0.00254068	0.0343466	0.00248733	0.0134902	0.0156176	0.00307482	0.0725407	0.0139973	0.059768	0.00764539	0.0874484	0.0242734	0.0657727	Tcell	batch 1
1186	2.46859e-05	0.000105593	0.126148	0.0675942	0.0580782	0.023253	0.0178471	0.070479	0.00839828	0.0157796	0.00137666	0.0441262	0.0493554	0.00229528	0.0686229	0.0370102	0.00038919	0.0465329	0.0372769	0.000639533	0.0445286	0.158765	0.0190483	0.0210869	0.00145499	0.00419509	0.00861537	0.0624961	0.0044432	3.39875e-05	Tcell	batch 1
1187	0.0308316	0.00551875	0.0458326	0.00127514	0.025441	0.0116401	0.117092	0.0484705	0.0349982	0.0389323	0.0417627	0.019251	0.0199606	0.001281	0.0242025	0.0171726	0.0559677	0.0772088	0.00849554	0.0347839	0.0087531	0.0274888	0.0276394	0.0278602	0.0279036	0.0174024	0.00619122	0.0844846	0.061261	0.0508978	Tcell	batch 1
1188	0.0421729	0.0307348	0.0328695	0.00507895	0.0228044	0.0048412	0.0960302	0.0303748	0.0612619	0.0929831	0.0134911	0.0151087	0.0457615	0.0281739	0.00449074	0.000699175	0.012171	0.000501332	0.0450512	0.0319159	0.00194519	0.0379788	0.0199877	0.0630657	0.00184611	0.026783	0.00624238	0.0336259	0.158443	0.0335659	Tcell	batch 1
1189	0.00234064	0.00491145	0.0528467	0.0420575	0.0299385	0.0116205	0.0201541	0.0278753	0.0372772	0.0912424	0.0204155	4.1115e-05	0.0587936	0.00598392	0.031983	0.021078	0.00855978	0.0297142	0.0375534	0.0143369	0.0412524	0.0409507	0.0105755	0.0945429	0.0288624	0.0044177	0.0343157	0.100505	0.0922566	0.00359727	Tcell	batch 1
1190	5.58259e-05	0.0041668	3.8657e-05	0.0315599	0.0144721	0.0173323	0.0552666	0.0780491	0.00984813	0.0377636	0.0176223	0.0179742	0.0936051	0.00158413	0.0823575	0.0195173	0.0776577	0.0471578	0.0273124	0.0135748	0.000301659	0.0235268	0.0524502	0.0618902	0.0173558	0.0168058	0.0602816	0.00465329	0.0422659	0.0735525	Tcell	batch 1
[truncated: 15,864 more rows]

## Sheet: Figure 3e
	Mimitou et al.	scMoMaT
0	0.968774	0.970843
1	0.966615	0.96836
2	0.963418	0.964921
3	0.960372	0.961532
4	0.95802	0.958658
5	0.955948	0.956295

## Sheet: Figure 3h, i
	cluster_0	cluster_1	cluster_2	cluster_3	cluster_4	cluster_5	cluster_6
[truncated: 2 more rows]

## Sheet: Figure 4b,c
	latent_0	latent_1	latent_2	latent_3	latent_4	latent_5	latent_6	latent_7	latent_8	latent_9	latent_10	latent_11	latent_12	latent_13	latent_14	latent_15	latent_16	latent_17	latent_18	latent_19	latent_20	latent_21	latent_22	latent_23	latent_24	latent_25	latent_26	latent_27	latent_28	latent_29	labels	batch
[truncated: 76,954 more rows]

[truncated: 28 more sheets: Figure 4e,f Supplementary 11, Figure 5a, Figure 6b,c,e, Figure 6f, Figure 6g,h, Supplementary Figure 2, Supplementary Figure 3a, Supplementary Figure 3d, Supplementary Figure 4a, Supplementary Figure 4b, Supplementary Figure 4c, Supplementary Figure 6a,7e, Supplementary Figure 8, Supplementary Figure 9, Supplementary Figure 12a, Supplementary Figure 12b, Supplementary Figure 12c, Supplementary Figure 12d, Supplementary Figure 12e, Supplementary Figure 13 …]
